# Supplementary material for: A defined diet for pre-adult Drosophila melanogaster
Source: Sci Rep. 2024 Mar 23;14:6974. doi: 10.1038/s41598-024-57681-z (PMC10960813; doi:10.1038/s41598-024-57681-z)
Supplement: Supplementary file 4 — Supplementary TableS1. [file 41598_2024_57681_MOESM4_ESM.xlsx]

## Sheet: Final Table
Putative metabolite	Confidence	Mean_SY	Mean_Holidic	FoldChange	t test statistics	t test p-value	KEGGid#	Map	SY_1	SY_2	SY_3	SY_4	SY_5	108N_1	108N_2	108N_3	108N_4	108N_5
3-methyl-4-(sulfooxy)but-2-enoic acid	7	1000	1.06229e+06	1062.29	37.2127	3.11384e-06			1000	1000	1000	1000	1000	1.08049e+06	985034	1.15753e+06	1.03318e+06	1.05524e+06
Biotinyl-5'-AMP	8	1000	571463	571.463	6.32924	0.00318946	C05921	Metabolism of Cofactors and Vitamins	1000	1000	1000	1000	1000	408752	538123	888370	627556	394515
4S,10,trihydroxy-docosa-hexaenoic acid	7	1000	363479	363.479	6.22902	0.00338305		Lipid Metabolism	1000	1000	1000	1000	1000	579093	370666	294212	238747	334680
Cys/Asp/His/Ser/Thr	7	1000	354479	354.479	13.9938	0.000151275		Peptide	1000	1000	1000	1000	1000	370649	275780	408911	317842	399211
O-Phosphothreonine	8	1000	331841	331.841	9.53345	0.000676003	C12147	Metabolism of Cofactors and Vitamins	1000	1000	1000	1000	1000	259147	274854	450994	311596	362614
PI(29:0)	6	1000	319196	319.196	17.4737	6.29778e-05		Lipid Metabolism	1000	1000	1000	1000	1000	314047	306060	280250	388299	307323
alpha-Irone	7	1000	303180	303.18	8.10357	0.00126065	C09690		1000	1000	1000	1000	1000	272153	217055	413157	246312	367221
FA hydroxy(19:0)] nonadecanoic acid	6	1000	290769	290.769	10.8007	0.000416794		Lipid Metabolism	1000	1000	1000	1000	1000	280755	210694	263902	336558	361936
4-Fumarylacetoacetic acid	6	1000	196847	196.847	7.70255	0.0015287	C01061	Amino Acid Metabolism	1000	1000	1000	1000	1000	111474	189563	189404	263067	230726
Ulexone B	7	1000	194106	194.106	9.19916	0.000775704		Lipid Metabolism	1000	1000	1000	1000	1000	114604	207369	239867	201802	206886
5'-O-beta-D-Glucosylpyridoxine	7	1000	193406	193.406	13.1218	0.000194782	C03996		1000	1000	1000	1000	1000	207337	139363	215486	186064	218782
Traumatin	6	1000	139255	139.255	17.233	6.65306e-05	C16309	Lipid Metabolism	1000	1000	1000	1000	1000	109488	152391	136958	153423	144014
3,4-Dihydroxyphenylacetaldehyde	8	1000	119582	119.582	11.7278	0.000302355	C04043	Amino Acid Metabolism	1000	1000	1000	1000	1000	154590	123759	100030	99119.1	120411
Fuculose 1-phosphate	6	1000	106327	106.327	12.2817	0.000252441	C02985	Carbohydrate Metabolism	1000	1000	1000	1000	1000	79585.1	97381.1	126422	122795	105453
Stipitatate	7	4122.47	406427	98.5883	13.0467	0.000175935	C01853		16612.3	1000	1000	1000	1000	413280	395724	518971	358674	345485
Theogallin	7	1000	90879.5	90.8795	8.81127	0.000915369	C10834		1000	1000	1000	1000	1000	122430	107364	79014	75870.4	69719
1-(2-Hydroxyphenylamino)-1-deoxy-beta-D-gentiobioside 1,2-carbamate	7	17593.9	956538	54.3676	5.0788	0.00678818			1000	1000	1000	83969.5	1000	991131	1.41391e+06	915586	1157816	304242
malyl N-acetyl--D-glucosaminide	7	35864.4	1.73672e+06	48.4248	3.18507	0.0332862			1000	36656	54954.3	85711.5	1000	1.40986e+06	3.62058e+06	1.42317e+06	1.88016e+06	349852
Glutathione	8	226145	9.28208e+06	41.0448	3.65274	0.0215065	C00051	Amino Acid Metabolism	114458	78615.7	94078.6	753773	89800.9	17325608	12339950	7304484	5944976	3.49539e+06
Ornithine	10	2.28397e+06	8.64465e+07	37.8492	9.51086	0.00066875	C00077	Amino Acid Metabolism	1.68842e+06	1111936	3361851	2.40335e+06	2.85429e+06	53538924	92709088	91772304	106727760	87484432
sulfonic acid	7	27503.1	972011	35.3418	18.2204	7.80142e-07	C00094		1000	1000	1000	133516	1000	835525	896806	1.05793e+06	1.02716e+06	1.04264e+06
6-demethylmitomycin A	7	27750.8	917183	33.0507	3.79956	0.018956			1000	1000	51059.3	42120.2	43574.4	354492	1.602e+06	1.20093e+06	983553	444947
Ureidosuccinic acid	6	26386.3	663518	25.1463	9.5363	0.000650548	C00438	Nucleotide Metabolism	33292.9	20636.3	39155.9	20402	18444.6	775952	792231	685586	642806	421015
Ethyl beta-D-glucopyranoside	7	8213.61	188222	22.9159	44.2046	8.76212e-11			14415.8	1000	13785.5	1000	10866.8	190949	196806	183666	188474	181216
Dihydrocaffeic acid 3-O-glucuronide	7	1.27925e+06	28329098	22.1451	14.1064	0.000131473			1.04206e+06	819423	1.38417e+06	1.27942e+06	1.87119e+06	35620320	26788992	28366242	25993804	24876132
adenosine 5'-propyl phosphate	7	399774	8.11336e+06	20.2949	14.8932	0.000107825			305580	299630	448092	416855	528711	10061293	7.85899e+06	8109134	7.12596e+06	7411439
AICAR	8	20218.6	376880	18.6403	10.4353	1.54e-05	C04677	Nucleotide Metabolism	1000	1000	1000	97092.8	1000	466382	379025	384371	365980	288641
Deoxyribose 1-phosphate	6	16870.1	300394	17.8063	12.5413	0.000222814	C00672	Carbohydrate Metabolism	18040.1	16011.8	16080.6	21259	12958.7	285873	272273	373950	325522	244351
Pantetheine 4'-phosphate	8	92198.6	1.62035e+06	17.5745	14.4649	2.30931e-05	C01134	Metabolism of Cofactors and Vitamins	57143.4	52877.1	66848.1	242140	41984.3	1.99323e+06	1.62867e+06	1.42413e+06	1.52166e+06	1.53405e+06
4-amino-4,5-dihydro-2-thiophenecarboxylate	7	491541	8.63838e+06	17.5741	4.44106	0.0112058			263204	324221	495426	686553	688303	4.39497e+06	12768405	8551194	12742084	4.73525e+06
Pyridoxine	8	119396	2.07741e+06	17.3993	12.9858	0.00018427	C00314	Metabolism of Cofactors and Vitamins	151701	88540.8	138973	131582	86182.8	2.46727e+06	2.00009e+06	2.38058e+06	1.84585e+06	1.69326e+06
4beta-Hydroxyobovatachromene	7	127696	2.1024e+06	16.4641	6.21844	0.00337719		Lipid Metabolism	144796	108207	162644	109900	112931	1.49558e+06	1509347	2.18973e+06	2.08074e+06	3.23658e+06
(3-oxo-3-carboxy-n-propyl)cysteine	7	109841	1.60662e+06	14.6268	14.1911	1.53334e-06			27950.3	52339.3	67118.8	353341	48457	1.34423e+06	1741998	1.45943e+06	1719692	1.76777e+06
2-Hydroxyethylphosphonate	6	48923.8	702329	14.3556	11.0464	0.000334206	C06451	Amino Acid Metabolism	67362.1	39102.3	47629.1	31219.1	59306.6	534876	688726	870120	629432	788492
N'-Formylkynurenine	6	30492.7	434465	14.2482	36.3198	4.34973e-10	C02406	Amino Acid Metabolism	39133.3	1000	34088	38309.6	39932.7	448633	458894	424357	414688	425754
3-(3,4-dihydroxyphenyl)-2-oxopropanoic acid	8	3.53092e+06	4.93112e+07	13.9655	8.1545	0.00119245	C04045	Amino Acid Metabolism	2862845	3446275	2.8509e+06	3.80077e+06	4.69381e+06	40856852	49365428	67825648	53270996	35237108
1-Pyrroline-5-carboxylic acid	8	500394	6.8988e+06	13.7867	4.35105	0.0120527	C03912	Amino Acid Metabolism	392641	325767	525167	612202	646192	3605781	10511429	6.27459e+06	10120485	3.98171e+06
N-Succinyl-L-glutamate	6	2436711	3.11795e+07	12.7957	6.64662	0.00246806	C05931	Amino Acid Metabolism	1.88481e+06	3.69181e+06	3.32403e+06	1.67802e+06	1.60489e+06	17272030	35978916	43262108	28425096	30959142
Ascorbate	8	701521	8.90871e+06	12.6991	3.56537	0.0234382	C00072	Carbohydrate Metabolism	767557	585173	722800	834611	597463	12667937	12654790	7353048	11302569	565192
Tryptophyl-Serine	7	427430	5.12789e+06	11.997	19.1821	3.24983e-05		Peptide	486392	318022	451047	383139	498551	4551488	4.98426e+06	4.74932e+06	5.47942e+06	5.87498e+06
Orotic acid	8	1.03947e+06	1.22076e+07	11.7441	36.2104	8.89433e-07	C00295	Nucleotide Metabolism	1.17119e+06	827269	1.16926e+06	1.16108e+06	868536	11746062	12028346	13312104	12297400	11654304
Cysteine-S-sulfate	10	43824	511218	11.6652	5.60859	0.00488104	C05824	Amino Acid Metabolism	36041.8	50223.5	58061.2	35387.8	39405.9	315206	554159	363329	537044	786350
6-Methyltetrahydropterin	7	384044	4.37904e+06	11.4024	1.4387	0.223432			771240	228137	232287	235537	453018	5.49064e+06	478748	419450	14792090	714244
5-amino-1-(-D-ribosyl)imidazole	7	89661.3	1.00081e+06	11.1621	5.4454	0.00478113			89674.5	84970.8	1000	165164	107497	1.58363e+06	1.07684e+06	962733	633568	747285
N2-(D-1-Carboxyethyl)-L-arginine	8	249315	2.71348e+06	10.8837	13.3725	0.000151926	C04137	Amino Acid Metabolism	236949	221342	315553	192061	280669	2.00551e+06	2814223	2.80236e+06	3.06187e+06	2.88342e+06
Homogentisic acid	8	523791	5.69972e+06	10.8817	7.99951	0.00128826	C00544	Amino Acid Metabolism	407782	468643	595672	553280	593576	3625621	5.25443e+06	5.50242e+06	7299193	6.81693e+06
Aspartic acid	6	18518.4	199548	10.7757	11.1285	0.000346471	C00049	Amino Acid Metabolism	19634.4	19881.8	22017.1	15314.2	15744.6	219383	225695	216258	199331	137075
benzodiazepinedione	7	593939	6.1558e+06	10.3644	17.205	2.14842e-05			597508	405882	584459	461267	920578	5830620	5.65079e+06	5591186	6.48033e+06	7.22605e+06
N-acetyl-L-2-aminoadipate(2-)	6	110515	1.10921e+06	10.0368	8.24568	0.0010848	C12986	Amino Acid Metabolism	123170	79487.4	143285	86783.4	119847	767145	1.46742e+06	1.02608e+06	1.00842e+06	1.27699e+06
N-Acetyl-D-glucosamine	10	594430	5.92315e+06	9.96441	6.7271	0.002494	C00140	Amino Acid Metabolism	683848	592426	686479	534126	475273	4306363	4301810	6237281	6181249	8589039
2-Amino-6-oxoheptanedioate	6	204547	1.99336e+06	9.74523	7.33122	0.00141291	C03871	Amino Acid Metabolism	241774	121126	361017	125166	173654	1.27597e+06	1.93852e+06	2.78794e+06	2.00832e+06	1.95605e+06
Ala/Gly/Tyr	7	374178	3.52955e+06	9.43281	4.04057	0.0153899		Peptide	366043	301123	521614	265525	416585	1.07808e+06	2.55203e+06	3.75216e+06	5152529	5.11297e+06
Decenoyl-ACP	7	497243	4.56341e+06	9.17743	32.9877	7.14136e-07	C03969		539868	349132	502920	544286	550008	4767908	4532011	4.71468e+06	4.68122e+06	4121227
gamma-Glutamylcysteine	6	259556	2.31386e+06	8.91471	8.1485	4.77637e-05	C00669	Amino Acid Metabolism	103312	91124.5	140600	895979	66762.6	2448710	2922773	2.27107e+06	2.21396e+06	1712800
N-(4-oxoglutaryl)-L-cysteinylglycine	7	48342.5	406770	8.41435	10.0552	2.60202e-05			37305	48582.2	37325.5	117500	1000	512867	408750	404226	379595	328413
2-{[(3,5-dimethoxyphenyl)(hydroxy)methylidene]amino}acetic acid	7	42348	350923	8.28664	2.70766	0.0534861			45313	40036.8	34887.2	33181.8	58321.1	800464	309107	221199	216286	207557
Glycodiazine	7	50646.6	413248	8.15945	3.50195	0.024781			55247.4	42326.8	59093.7	51122.6	45442.7	739217	553910	328336	286140	158640
6-(carboxymethoxy)-3,4,5-trihydroxyoxane-2-carboxylic acid	7	19553.9	159240	8.14368	5.16758	0.00555197			23504	1000	19871.1	30156.1	23238.1	137680	233067	160791	190480	74185
4,5-Dihydroorotic acid	6	67227.1	546432	8.12815	11.7241	0.000151806	C00337	Nucleotide Metabolism	77206.4	64036.2	100061	44674.8	50157.5	688947	568357	492643	462654	519560
2-Aminoheptanoate	8	289943	2.17937e+06	7.51653	15.2698	0.000103264		Lipid Metabolism	271053	282021	300222	308623	287797	1.88883e+06	2303235	2375454	1.87595e+06	2.45336e+06
2-Hydroxy-3-(4-hydroxyphenyl)propenoic acid	8	833502	6.23035e+06	7.47491	8.91713	0.000782866	C05350	Amino Acid Metabolism	630740	720023	952282	937071	927394	5943602	5015103	5.33556e+06	6.42717e+06	8430308
alpha-Ketoisovaleric acid	8	4.71076e+06	3.33874e+07	7.08749	7.56151	0.0013487	C00141	Amino Acid Metabolism	3.66977e+06	3.43676e+06	4.82604e+06	4.85878e+06	6.76243e+06	18983440	36058308	34627888	36453376	40814104
Pimelic acid	7	358483	2.47466e+06	6.90315	7.35893	0.00178883	C02656	Lipid Metabolism	340699	348810	398334	328044	376528	1.78314e+06	2.16587e+06	2.10412e+06	3.15134e+06	3.16884e+06
N-methyl-L-glutamic Acid	8	30840.5	208929	6.7745	9.68117	0.000490372	C01046	Energy Metabolism	33123.4	27954.9	31759.6	39737	21627.8	153463	195830	265986	211552	217816
NADPH	6	23781.8	160298	6.74037	8.55416	0.000755098	C00005	Energy Metabolism	30538.1	24185	17119.5	29950.2	17116.1	176422	196861	138350	179352	110503
Nicotinuric acid	7	62410	413692	6.62862	4.57467	0.00750197	C05380	Metabolism of Cofactors and Vitamins	79991.1	1000	51114.5	58689.7	121255	684935	455308	344177	276207	307833
Cystine	8	138767	915887	6.60018	4.48797	0.00998266	C00491	Amino Acid Metabolism	75902.2	97571.4	144928	162788	212645	576499	1329604	747105	1.32961e+06	596614
N-carbamoyl-p-hydroxy-D-phenylglycine	7	22432.7	141831	6.32253	3.43797	0.0232379			23219.2	17634.7	26560.7	1000	43748.9	274173	132856	111921	107589	82617.6
Biotin sulfone	7	56096.1	347077	6.1872	14.5567	9.73789e-05	C20387		53394.6	66375.4	58582.2	52592.9	49535.2	298199	380403	340541	313228	403015
Phenoxyacetic acid	7	1.73625e+06	1.06365e+07	6.12613	1.60758	0.183102	C02181		2.26284e+06	1.52059e+06	1.84528e+06	1.41441e+06	1.63814e+06	32665818	7115673	4.98522e+06	4.60141e+06	3.81436e+06
Urea-1-carboxylate	6	219567	1.32478e+06	6.0336	9.43446	0.000581987	C01010	Amino Acid Metabolism	241202	177785	215559	193854	269438	1.78163e+06	1.21319e+06	1.28245e+06	1.18432e+06	1.1623e+06
3-Ketosucrose	6	28962.4	169735	5.86053	10.8358	0.000288038	C05731	Carbohydrate Metabolism	34459.4	24523.1	22894.4	29022	33912.8	218296	170752	153561	146494	159570
Dopaquinone	8	2.58736e+06	1.43624e+07	5.55098	4.11901	0.0145953	C00822	Amino Acid Metabolism	2.67308e+06	2.49252e+06	2546986	2784684	2.43952e+06	24932130	15644402	9603630	11864464	9767208
Ala/Gly/Ser	7	101193	561652	5.55029	3.82691	0.018578		Peptide	94348.4	110505	89149.7	111016	100948	724348	418348	955060	322143	388362
Benzyl alcohol	7	56203.6	310508	5.5247	6.82023	0.00216832	C03485	Xenobiotics Biodegradation and Metabolism	50712.2	41983.1	68290	61442	58590.6	273590	243735	245850	354545	434818
valienamine	7	60045.7	331548	5.52159	10.9651	0.000175689			55288	63726.3	82925.1	42463.3	55825.8	237121	353880	355340	366361	345037
N-Benzyloxycarbonylglycine	7	590571	3.2414e+06	5.48858	3.32081	0.029055	C03710		653852	485044	608185	484516	721258	6.37073e+06	2.94655e+06	2.08715e+06	2.59705e+06	2.20551e+06
N-desalkyl delavirdine	7	253676	1.38703e+06	5.46774	6.45497	0.00240546			193863	301132	170675	326325	276383	2.02569e+06	1257298	1.45086e+06	1.1518e+06	1.04951e+06
N-Formiminoglycine	6	91812.8	495247	5.3941	9.4445	0.000554161	C02718	Nucleotide Metabolism	88801.5	93609	89770.3	114172	72711.2	608252	445712	586568	411967	423737
4-Hydroxybenzoic acid	10	2.39616e+06	1.28565e+07	5.36546	12.2407	9.72109e-05	C00156	Metabolism of Cofactors and Vitamins	2.88823e+06	1.92196e+06	1810514	2364332	2.99574e+06	14800756	10400831	11776547	12880196	14424103
Hydroxyphenyllactic acid	10	394959	2094480	5.30303	7.62894	0.00141916	C03672	Amino Acid Metabolism	303829	372251	418792	447660	432265	2.1936e+06	1.81913e+06	1.71325e+06	1828856	2.91756e+06
Glutarate semialdehyde	8	559200	2.87201e+06	5.13593	6.01737	0.00364295	C03273	Amino Acid Metabolism	451129	509753	632886	575644	626586	1.55868e+06	2.52255e+06	3.47858e+06	3.11947e+06	3.68078e+06
Nicotinamide riboside	8	544172	2.73053e+06	5.01777	9.11311	0.000308599	C03150	Metabolism of Cofactors and Vitamins	364818	521973	527907	485221	820940	2.30986e+06	2.56692e+06	2.24983e+06	3.39768e+06	3128350
3-N4-ethenocytosine	7	506891	2.50841e+06	4.94862	2.26046	0.0848366			342602	814947	515658	631370	229877	3.28669e+06	3.06034e+06	181674	5085805	927532
PI(33:1)	6	435886	2.14508e+06	4.9212	18.978	3.02352e-05		Lipid Metabolism	380605	440994	467250	452008	438575	1.8647e+06	2.30208e+06	2005219	2.26224e+06	2.29118e+06
4-Hydroxybutyric acid	6	693819	3.36888e+06	4.85556	4.99537	0.00667814	C01991	Carbohydrate Metabolism	676878	539389	1.00242e+06	624393	626017	1.56268e+06	2813645	3.83599e+06	4.20752e+06	4.42455e+06
FA methyl(14:0) dodecanedioic acid	6	933032	4.37117e+06	4.68491	6.88959	0.00177688		Lipid Metabolism	670813	841768	986569	916662	1.24935e+06	2.9387e+06	4.11048e+06	3.94721e+06	5069408	5.79006e+06
beta-Alanine	8	1.73047e+07	8.06389e+07	4.65995	33.994	1.15938e-06	C00099	Nucleotide Metabolism	17068440	18255318	17182572	15701407	18315520	79210808	84502296	81282352	83722040	74476840
Pantothenol	6	50866.4	236440	4.64826	4.12552	0.0143518	C05944	Metabolism of Cofactors and Vitamins	58607.9	55217.7	47026	45120.6	48360	397064	175207	268578	147198	194155
3,4-Dehydrothiomorpholine-3-carboxylate	7	154378	716309	4.63998	5.85381	0.00394204	C04445		177970	123026	175828	139994	155070	429888	600137	710544	880821	960154
4-Amino-4-deoxychorismate	7	2960158	1.37124e+07	4.63231	2.3248	0.0804003	C11355	Metabolism of Cofactors and Vitamins	3.62349e+06	2828704	2.89551e+06	2255108	3.19798e+06	31986916	11686863	7.63314e+06	8813972	8441005
PI(35:1)	6	218027	994870	4.56307	13.1249	3.58472e-05		Lipid Metabolism	175620	171355	208852	255174	279131	783763	1.02028e+06	1.00437e+06	1.07719e+06	1.08875e+06
PG(17:0/14:1)	6	135544	609425	4.49615	13.178	0.000132571		Lipid Metabolism	117976	131051	155620	140853	132220	517658	623374	541538	707297	657258
Glycogen	8	2.16545e+06	9713607	4.48572	19.3777	8.24832e-07	C00182	Carbohydrate Metabolism	2371882	1626734	1.86132e+06	2.68779e+06	2279533	10147206	9322218	10823722	8930103	9344786
Gly/His/Met/Asn/Trp	7	23292.5	102743	4.41101	4.37123	0.00315435		Peptide	26099.2	1000	1000	55521	32842.2	79508.2	57688.1	134043	110241	132237
Sulfate	8	4.52732e+06	1.96238e+07	4.33453	9.91864	0.000495157	C00059	Nucleotide Metabolism	5.14102e+06	4.14645e+06	4.37128e+06	4.7891e+06	4188727	20462532	20091936	24605988	16680382	16278085
PG(31:0)	6	148966	639972	4.2961	14.9876	3.58764e-05		Lipid Metabolism	158585	138627	177822	148917	120880	550938	692530	580842	708851	666701
Mycinose	7	303561	1.29425e+06	4.26356	1.52787	0.199405	C11913		163317	588565	279375	289823	196725	259018	204918	2.13524e+06	434991	3.43707e+06
trichotriol	7	69968.6	297001	4.24477	4.34928	0.00719317			1000	71728.2	94405.4	82433.6	100276	238360	478546	321642	232626	213831
Xylobiose	7	289492	1.2277e+06	4.24087	11.933	2.84904e-05	C01630		300062	182088	247227	359406	358676	1.41613e+06	1.05615e+06	1.08036e+06	1.24109e+06	1.34475e+06
2-Hydroxy-2-ethylsuccinic acid	6	1.54534e+06	6421127	4.15514	13.3335	3.83758e-05	C02488	Carbohydrate Metabolism	1.40747e+06	1.20404e+06	1532678	1.971e+06	1.61153e+06	7480032	5.70491e+06	5.70153e+06	6354531	6864640
Oxoadipic acid	6	568676	2.35335e+06	4.1383	6.04554	0.00337049	C00322	Amino Acid Metabolism	480185	629511	686441	500517	546727	1.26528e+06	2659481	2.59708e+06	2.96197e+06	2282946
9,10-dibromo-stearic acid	7	2.62445e+06	1.07552e+07	4.09809	4.02674	0.0152345		Lipid Metabolism	2.00116e+06	2595816	3.1916e+06	2.64558e+06	2.6881e+06	5.93432e+06	12685342	17130628	7.1229e+06	10903040
Acetoacetic acid	6	556799	2.26477e+06	4.06748	8.15707	0.00107488	C00164	Lipid Metabolism	523118	546957	641330	583638	488952	1569094	2.00042e+06	2594332	2611179	2.54882e+06
PI(31:0)	6	163034	655385	4.01993	10.9161	0.000182661		Lipid Metabolism	150194	125303	182550	193110	164013	514191	778147	620726	691786	672076
Ala/Met/Trp/Asp	7	3.56171e+06	1.41273e+07	3.96645	32.4268	3.95541e-07		Peptide	3.34021e+06	2.77949e+06	3.22578e+06	4.53636e+06	3.92669e+06	13802323	13937629	14438998	14169654	14287998
Asp/Thr/Thr/Thr	7	84048.6	332254	3.95312	10.5854	0.000337024		Peptide	78395.5	96030.7	81178.6	89781.8	74856.5	338354	275958	405874	290590	350493
FA hydroxy(15:0)	8	200852	778688	3.87693	4.1446	0.0038972		Lipid Metabolism	1000	289157	359885	1000	353217	570076	594035	655522	921944	1151864
3,4-Dihydroxymandelaldehyde	8	54273.5	207804	3.82883	3.92271	0.0158511	C05577	Amino Acid Metabolism	55125.2	63284	38525.6	44819.8	69612.9	361302	179901	151365	178955	167496
PI(17:0/14:1)	6	294453	1.11576e+06	3.78927	19.5526	1.65367e-06		Lipid Metabolism	248816	360629	282522	297106	283189	1.06163e+06	1.10102e+06	1.02808e+06	1.14178e+06	1.24629e+06
3-Methyl-2-oxovaleric acid	8	1.03104e+07	3.86898e+07	3.7525	5.81231	0.00272528	C00671	Lipid Metabolism_Amino Acid Metabolism	9141526	6.57892e+06	10410862	10635797	14784873	27004724	38786736	29804126	51779928	46073472
2-amino-4-methylphenol	7	86246.1	316918	3.67458	9.36954	0.000505314			93902.5	93927.8	79367.4	93091.3	70941.7	389627	333728	329239	246383	285612
Raffinose	8	6.03645e+06	2.20616e+07	3.65474	21.219	3.01939e-08	C00492	Carbohydrate Metabolism	5845389	4.63289e+06	5.49522e+06	7588378	6620379	23374272	19974920	22295412	22131194	22532434
Ketoleucine	8	1.75648e+07	6.40494e+07	3.64646	5.89218	0.00278116	C00233	Amino Acid Metabolism	11366529	15300785	19694366	18537890	22924518	41825828	53559784	67597232	70719584	86544696
Phosphoribosyl formamidocarboxamide	8	243526	884816	3.63335	4.41147	0.00584374	C04734	Nucleotide Metabolism	305833	357119	340949	119062	94668.9	873492	691564	603240	1.37667e+06	879112
Xanthosine	8	83317.4	297200	3.56709	5.5694	0.00272824	C01762	Nucleotide Metabolism	44215.3	81330.8	75744.3	96200.8	119096	234601	235291	253004	346028	417079
3-Methyldioxyindole	6	61582.3	218947	3.55535	2.58948	0.0602582	C05834	Amino Acid Metabolism	67319.1	56276	67183.4	49292.7	67840.2	456084	198775	125141	174010	140724
Ophthalmic acid	7	137609	489138	3.55456	9.91742	0.000167915	C21016		120487	129232	182319	113546	142460	446623	600336	401495	490579	506659
PC(14:1/14:1)	6	3.13346e+06	11038494	3.52278	10.9594	0.000255451	C00157	Lipid Metabolism	3.48031e+06	2.9527e+06	3.06165e+06	2.73377e+06	3.43887e+06	9019434	10309698	11264863	13337618	11260857
5-Aminolevulinic acid	10	767148	2.67446e+06	3.48624	15.8551	6.98023e-06	C00430	Amino Acid Metabolism	856032	691476	606022	833609	848603	2.43883e+06	2.45495e+06	2857120	2.631e+06	2990408
TG(14:1/14:1/14:1)	8	973311	3.34002e+06	3.43161	5.12246	0.00656419		Lipid Metabolism	1073533	937175	993826	1.03393e+06	828093	1.75614e+06	3.23575e+06	3748362	4583070	3.37678e+06
Fagomine	7	316152	1.07211e+06	3.39113	20.2928	4.39709e-06	C10144		272530	355277	315847	318296	318809	1201481	1.03702e+06	1.0777e+06	996451	1.0479e+06
Tuberculostearic acid	6	651214	2.18391e+06	3.3536	9.72831	0.000316281	C16794	Lipid Metabolism	636692	620693	629804	562992	805888	2.42786e+06	1.94735e+06	1700612	2.44226e+06	2.40147e+06
Phosphoenolpyruvic acid	8	751536	2.51002e+06	3.33985	4.20496	0.0100333	C00074	Carbohydrate Metabolism	1.1825e+06	688918	593860	735793	556604	1.94523e+06	1.80725e+06	2842933	3948019	2.00666e+06
Threonine	8	6.13541e+07	2.04365e+08	3.33091	13.6761	7.16491e-05	C00188	Amino Acid Metabolism	59847240	53852452	63022152	59833208	70215560	170904280	221298472	228599880	203783336	197238776
FA methyl(16:0)] tetradecanedioic acid	8	203003	673947	3.31989	4.24373	0.0123917		Lipid Metabolism	187394	173328	184279	224501	245512	442443	571730	516707	790445	1.04841e+06
2-Methylcitric acid	8	1.834e+06	6.08128e+06	3.31586	3.73805	0.0198623	C02225	Carbohydrate Metabolism	1.87649e+06	1.81752e+06	1.76668e+06	1.63329e+06	2.07602e+06	4642712	6.29355e+06	3.61133e+06	10239009	5619799
PG(29:0)	6	89871.8	297563	3.31098	5.8516	0.00388337		Lipid Metabolism	89971.6	95020.4	102985	80255.9	81126.2	219276	279265	248420	318804	422054
PE(16:0/22:1)	6	2.1239e+06	6.96005e+06	3.27702	10.1233	0.000168687	C00350	Lipid Metabolism	2.0721e+06	1.67332e+06	2.49948e+06	1.92191e+06	2.45267e+06	5.2777e+06	6792083	7.36242e+06	7676749	7.69132e+06
Dodecanedioic acid	7	732516	2.37063e+06	3.23629	5.69034	0.00372844	C02678	Lipid Metabolism	785496	648772	635352	662634	930326	1.37029e+06	2174401	2.54389e+06	2.90866e+06	2.85592e+06
4-Amino-3-hydroxybutyrate	7	1.11307e+06	3.59253e+06	3.22759	4.3225	0.0120454	C03678	Xenobiotics Biodegradation and Metabolism	1.03436e+06	1119187	1.2954e+06	1079552	1.03685e+06	2.08959e+06	4483642	5031721	2.44814e+06	3.90957e+06
Heptadecanoic acid	6	3255997	1.04609e+07	3.21282	10.9776	0.000288116		Fatty Acyls [FA]_Lipid Metabolism	3.059e+06	3.30321e+06	3.25755e+06	3.02201e+06	3638210	9245699	10091272	9004650	12068363	11894642
FA hydroxy(18:0)	8	120999	388154	3.20792	2.77817	0.0302177		Fatty Acyls [FA]_Lipid Metabolism	1000	175395	1000	426598	1000	525589	278384	281791	432379	422627
Triglochinin	7	233419	748434	3.20639	5.8595	0.00118529	C08342		302064	308062	276198	116087	164686	573732	860978	982754	736477	588226
Undecanoic acid	7	614052	1.96791e+06	3.20479	3.91529	0.0170658	C17715	Lipid Metabolism	612629	552296	583765	662387	659185	1.13727e+06	1.52951e+06	1.95338e+06	2.02825e+06	3191129
Imidazol-5-yl-pyruvate	6	116615	372498	3.19425	5.61706	0.000510904	C03277	Amino Acid Metabolism	110028	152637	178826	140584	1000	259293	367790	371608	396853	466945
Methionine sulfoxide	10	3.86225e+08	1.20416e+09	3.11777	18.8683	8.37774e-06	C02989	Amino Acid Metabolism	389950088	413323592	411842312	335087240	380920584	1068366760	1232862184	1231923688	1315780840	1171869032
Cystathionine	8	1.52105e+06	4.73295e+06	3.11163	11.272	6.39792e-05	C02291	Energy Metabolism_Amino Acid Metabolism	1.77416e+06	1.67204e+06	1.61908e+06	1.18346e+06	1.35653e+06	3.87061e+06	4491251	5.16957e+06	5.35902e+06	4774297
N3-hydroxyethylcytosine	7	7.07772e+07	2.19824e+08	3.10586	14.2262	6.13228e-06			80212880	89487432	83760216	61296576	39129040	208717928	222743304	223526296	235116120	209018424
9-methylthiononylhydroximoyl-cysteinylglycine	7	1.59214e+06	4.80511e+06	3.01801	1.93652	0.0919358			1000	3.48707e+06	4470653	1000	1000	101844	5.86838e+06	8.2841e+06	5213998	4.55722e+06
Orotidine	7	35898.7	108020	3.00901	11.8002	8.26683e-06	C01103		48436.5	30651.3	36104.6	30052.9	34248.2	115355	89640.2	119014	105502	110588
Heliotrine	7	313087	939663	3.00128	5.97403	0.00301158	C10324		313524	390438	311692	262910	286872	610168	897693	894476	1071669	1.22431e+06
Pantetheine	8	465995	1.3864e+06	2.97514	6.10391	0.0026611	C00831	Metabolism of Cofactors and Vitamins	413364	440041	409669	587762	479139	1.78727e+06	1.14886e+06	972654	1.42955e+06	1.59367e+06
DG(39:8)	8	217192	641080	2.95168	5.24736	0.0052605		Lipid Metabolism	270981	211872	218194	185380	199532	858494	673775	639226	363478	670426
2-Amino-3-(1-pyrazolyl)propanoic acid	7	1.39394e+07	4.04493e+07	2.9018	9.78674	1.39368e-05	C01162		16280551	16962928	17855358	12188621	6409364	43232808	36964988	35735624	42796784	43516152
5'-Phosphoribosyl-N-formylglycinamide	6	217492	630675	2.89976	4.81707	0.0042128	C04376	Nucleotide Metabolism	108956	268560	218754	292786	198403	857090	499661	789945	487556	519120
Amrinone	7	812492	2.3391e+06	2.87892	19.311	1.1915e-06	C13594		830756	740469	824101	733050	934084	2.5104e+06	2159523	2.28958e+06	2495522	2.24047e+06
Hexanoylglycine	7	616697	1.76416e+06	2.86065	6.56366	0.000375137			316148	497327	824393	692745	752873	1853516	2152931	1.47771e+06	1.36861e+06	1.96801e+06
PG(28:1)	6	215879	616223	2.85448	9.18324	0.000388761		Lipid Metabolism	219732	198376	258693	192714	209881	670491	488409	544776	702614	674825
N-(2-hydroxyoctadecanoyl)-4,8-sphingadienine	7	602923	1.67458e+06	2.77744	9.85024	0.000106454			649217	438935	619941	698894	607627	1.35333e+06	1.9369e+06	1.75855e+06	1.56514e+06	1.759e+06
Bis(1-methylethyl) hexanedioate	7	2.94038e+06	8.12464e+06	2.76313	5.33005	0.00265968	C14523		2.18526e+06	2.21668e+06	2.98991e+06	3.14054e+06	4.16949e+06	5669608	6.97943e+06	7625081	9799500	10549565
Gancaonin D	7	672151	1.8462e+06	2.7467	14.5961	7.76008e-07		Lipid Metabolism	736750	718304	797525	546435	561743	1.9988e+06	1.81337e+06	1.96417e+06	1.64722e+06	1.80742e+06
LysoPE(0:0/14:1)	6	190045	520882	2.74084	6.10132	0.00118462		Lipid Metabolism	254485	197153	168654	120820	209113	598019	558977	403094	404454	639867
1-Aminocyclopropanecarboxylic acid	8	2.51679e+06	6.87083e+06	2.73	19.4228	7.48699e-07	C01234	Amino Acid Metabolism	2600079	2792271	2.64205e+06	2163454	2.3861e+06	6115010	7194348	6895127	7025577	7.1241e+06
5-hydroxy-4-(2-hydroxyphenyl)-8,8-dimethyl-6-(2-methylpropanoyl)-2H,8H-pyrano[2,3-f]chromen-2-one	7	138675	378409	2.72874	5.06622	0.00674052			131221	129440	149212	152332	131172	534785	425476	267839	355232	308714
Ile/Ile/Ile/Ile/Arg	7	617270	1.67835e+06	2.71899	21.1646	9.57674e-08		Peptide	713057	717105	545319	583482	527389	1.74567e+06	1.6024e+06	1734496	1.6874e+06	1.62181e+06
TG(14:0/14:0/15:0)	7	295680	802601	2.71442	7.87805	0.00106642		Lipid Metabolism	291566	284675	265025	301547	335588	695108	621838	965778	838454	891826
Amylose	8	147431	398733	2.70455	1.55851	0.193067	C00718	Carbohydrate Metabolism	195455	119223	121586	142993	157896	465728	173316	217141	998869	138613
Poly-N-acetyllactosamine	7	137705	370664	2.69172	4.35146	0.0105463			116810	129796	122443	167493	151983	511263	285440	217279	411384	427953
Capryloylglycine	7	286449	764914	2.67033	5.05459	0.00130205			228050	119421	401027	267344	416404	590573	914893	585757	943559	789787
Methyl 2-propenyl tetrasulfide	7	58345.8	154176	2.64245	6.12762	0.0020452			72360.1	64332	46795.3	51941.9	56299.8	136665	134463	202917	174335	122499
PG(33:1)	6	674557	1.78146e+06	2.64093	7.52012	0.000259171		Lipid Metabolism	746195	434659	734418	617563	839949	1.35355e+06	1.87869e+06	1.66397e+06	2.12731e+06	1.88376e+06
Gamma-Aminobutyryl-lysine	7	149829	395678	2.64087	10.5638	0.000179113			152743	136334	174852	144071	141144	384807	383365	362286	365137	482797
2-Amino-5-(methylthio)pentanoic acid	6	341014	885509	2.5967	6.12867	0.000396011	C17213	Amino Acid Metabolism	180689	507024	375521	321797	320038	1.05898e+06	638932	829304	940436	959893
3-Oxododecanoic acid	7	1.84427e+06	4.77768e+06	2.59055	5.30201	0.00371289	C02367	Lipid Metabolism	1.79041e+06	1.49733e+06	2212922	1493885	2.22682e+06	2.91466e+06	4439377	5.00746e+06	5.84128e+06	5685631
myo-Inositol	8	3.3277e+06	8.61074e+06	2.58759	12.0684	9.12757e-06	C00137	Carbohydrate Metabolism	3.06891e+06	2.57126e+06	4.73609e+06	2.93127e+06	3330987	9074806	8764389	9045943	7897177	8271362
Cys/His/Pro/Gln/Thr	7	69331.6	179257	2.5855	6.9496	0.000780803		Peptide	19851.3	78029.8	69672.4	111630	67474.6	185008	167664	163479	194376	185758
Ureidopropionic acid	8	3.66669e+06	9.39113e+06	2.5612	6.45114	0.000608878	C02642	Nucleotide Metabolism	3.31853e+06	2.43346e+06	3.83848e+06	3724206	5018765	7.57973e+06	8127131	9021416	10309052	11918342
Aminoadipic acid	8	287413	733609	2.55246	11.2121	3.87404e-06	C00956	Amino Acid Metabolism	242863	344558	352338	218537	278768	651400	734206	694524	824123	763793
TG(14:0/15:0/16:1)	8	1.64138e+06	4.11511e+06	2.50711	15.6953	3.45713e-05		Lipid Metabolism	1.49319e+06	1686399	1.69882e+06	1.72672e+06	1.60176e+06	3.64172e+06	4.47904e+06	3942174	4.38737e+06	4.12524e+06
2,3-Dihydroxy-isovalerate	6	104557	261510	2.50113	8.94768	1.95534e-05	C04272	Amino Acid Metabolism	103577	59031.2	117196	129954	113025	216721	251871	283090	284994	270875
N-(2,3-dihydroxytetracosanoyl)-(4S)-4-hydroxysphinganine	7	946694	2.33166e+06	2.46295	8.28284	0.000761177			1.00476e+06	857588	1053030	884624	933471	1.84285e+06	2.4132e+06	2.45011e+06	2.81607e+06	2.13606e+06
N-Methylhydantoin	8	346685	851583	2.45636	4.52252	0.00782344	C02565	Amino Acid Metabolism	292862	263055	403033	385595	388878	516207	713838	935953	949055	1.14286e+06
TG(14:1/15:0/16:1)	8	681714	1.67449e+06	2.45629	18.3272	2.82698e-05		Lipid Metabolism	662157	657203	696590	676923	715699	1552345	1.67876e+06	1.55813e+06	1.80569e+06	1.7775e+06
Acetyldihydrolipoamide	7	1.55279e+06	3.8039e+06	2.44972	10.5125	0.000101443	C01136		1.39801e+06	1508246	1.60857e+06	1.41651e+06	1.8326e+06	3231595	4.17841e+06	3.95141e+06	3.44151e+06	4216560
PE(14:1/22:0)	6	7.30119e+06	1.78814e+07	2.44911	14.9843	4.45206e-05	C00350	Lipid Metabolism	7.40852e+06	7.39016e+06	7299711	6630472	7777067	15358072	18961322	17535522	18671814	18880158
Hildgardtene	7	780501	1.89442e+06	2.42718	5.37538	0.00481919		Lipid Metabolism	901688	715591	766427	698632	820168	1.62568e+06	1753857	1.35987e+06	2.30186e+06	2.43084e+06
Ribulose 5-phosphate	6	2.30278e+06	5.58497e+06	2.42532	20.1193	6.20045e-06	C00199	Carbohydrate Metabolism	2.393e+06	1979801	2325872	1995064	2.82016e+06	5549023	5.55209e+06	5.46974e+06	5.78727e+06	5566725
4'-Phosphopantothenate	8	3.90749e+06	9.46311e+06	2.42179	6.71238	0.000208216	C03492	Metabolism of Cofactors and Vitamins	2476320	3.03946e+06	5196848	4332253	4.49258e+06	7.23409e+06	9195729	11319113	9673936	9892695
Glycerol 1,3-didodecanoate 2-decanoate	7	710382	1.71848e+06	2.41909	5.99258	0.00336145			635107	715409	718413	793278	689705	1.15981e+06	1.76787e+06	1671536	2.19843e+06	1.79476e+06
Pyruvic acid	10	8.64401e+07	2.0909e+08	2.4189	4.59146	0.00584333	C00022	Carbohydrate Metabolism	61900316	68257632	96861832	96807112	108373744	126764520	192534792	208292184	241303464	276553384
Asp/Cys/Cys/Ser	7	221180	530129	2.39682	2.65491	0.0560416		Peptide	204282	200575	220654	246197	234191	574583	957200	395085	433012	290765
2(R)-hydroxydocosanoic acid	6	425155	1.01453e+06	2.38625	8.08	0.00044426		Lipid Metabolism	394229	507580	361619	451187	411158	1.23135e+06	1.11507e+06	880407	892488	953312
N-Acetylglutamine	9	2.71441e+06	6.46905e+06	2.38322	12.6669	2.79943e-05			2.44449e+06	2518862	3.07455e+06	2909127	2.62503e+06	5.70534e+06	7.07835e+06	7097669	6167040	6.29686e+06
Maleamate	7	814254	1.93895e+06	2.38127	4.46494	0.00694393	C01596	Metabolism of Cofactors and Vitamins	574236	699866	895274	864807	1.03709e+06	1.2355e+06	1.62616e+06	1977764	2.24372e+06	2611625
Xanthurenic acid	10	1.55238e+06	3.69421e+06	2.37971	3.69462	0.00969332	C02470	Amino Acid Metabolism	1.18971e+06	2.36421e+06	929551	1.23389e+06	2.04452e+06	5560394	3878756	3.27925e+06	3.17005e+06	2582605
2-Oxoarginine	8	2.74808e+06	6.47818e+06	2.35735	4.39468	0.00812716	C03771	Amino Acid Metabolism	2.4792e+06	1.96783e+06	3359588	2859589	3074191	4.04983e+06	5.57312e+06	6778139	7038926	8950858
PC(20:4/22:6)	6	2.63721e+06	6.20652e+06	2.35344	38.2716	2.39219e-08	C00157	Lipid Metabolism_Glycerophospholipids [GP]	2484562	2.71783e+06	2705798	2612482	2.66539e+06	6.20814e+06	6.37174e+06	6.01194e+06	6.02999e+06	6.41078e+06
gamma-Glutamyl-gamma-aminobutyraldehyde	8	404417	950865	2.3512	4.99627	0.0027606	C15700	Amino Acid Metabolism	417836	218577	476248	444997	464429	587287	927258	1.06854e+06	1.01077e+06	1.16047e+06
4-Hydroxy-2-oxoglutaric acid	8	80400.3	189010	2.35086	9.41845	1.89596e-05	C01127	Carbohydrate Metabolism_Amino Acid Metabolism	85970.4	48739.1	101896	74437	90958.7	193032	202806	186977	162655	199582
N-Gluconyl ethanolamine phosphate	7	4.86332e+06	1.13458e+07	2.33294	4.70434	0.00198268			5.53255e+06	3.50646e+06	7.66259e+06	3.24609e+06	4368890	8875876	11943868	15368472	10131051	10409772
Serine	10	1.45801e+07	3.39798e+07	2.33056	10.4932	6.74259e-05	C00716	Lipid Metabolism_Amino Acid Metabolism	12303801	15326916	16948706	13866354	14454645	30836622	33709972	40251140	31301976	33799156
TG(14:0/15:0/18:1)	8	536288	1.24118e+06	2.31439	8.12213	0.000234725		Lipid Metabolism	513670	477408	449878	655449	585033	1.09747e+06	1.03932e+06	1249954	1.36254e+06	1.45662e+06
TG(14:0/14:1/15:0)	8	1.05636e+06	2.43916e+06	2.30903	11.8574	1.56068e-05		Lipid Metabolism	940077	1.15526e+06	1.16679e+06	1.12173e+06	897925	2.31244e+06	2.64542e+06	2.50733e+06	2.62314e+06	2.10745e+06
FA hydroxy(13:0) tridecanoic acid	8	867798	2.00296e+06	2.3081	4.90015	0.00398688		Lipid Metabolism	834244	678506	942529	728311	1155399	1287803	1.81406e+06	2.05517e+06	2.33969e+06	2.51809e+06
N-a-Acetyl-L-arginine	7	1.73303e+08	3.98075e+08	2.29699	11.2639	0.000260841			169451000	172987656	185455160	172812872	165808424	377657000	450577864	422925160	335451304	403765384
Thr/Thr/Ala	7	276373	634396	2.29543	2.57044	0.0563054		Peptide	265633	345840	349924	206623	213847	260919	458852	646242	738425	1.06754e+06
2-Aceto-2-hydroxybutanoic acid	6	1.42756e+06	3.26665e+06	2.28827	3.32446	0.0203403	C06006	Amino Acid Metabolism	1.06428e+06	992063	1.48432e+06	1.52701e+06	2.07012e+06	2.23422e+06	2558322	2579007	4042699	4918984
Glycerol 3-phosphate	8	9.55707e+07	218248584	2.28363	12.2245	2.18542e-06	C00093	Lipid Metabolism	99211936	78469568	110168344	77302616	112701200	206852088	224732232	241241096	207759336	210658168
Diaminopimelic acid	6	1.29915e+06	2.93067e+06	2.25583	8.45058	0.000214996	C00666	Amino Acid Metabolism	1.25233e+06	1.05925e+06	1.2558e+06	1.54402e+06	1.38438e+06	2301574	3195264	3.18917e+06	3181702	2.78565e+06
Cellopentaose	6	352303	793070	2.2511	8.73249	2.65697e-05	C06218	Carbohydrate Metabolism	451703	269560	305759	401144	333350	903151	671335	757592	818749	814523
6-Phospho-2-dehydro-D-gluconate	6	113472	251703	2.21819	6.2289	0.000975647	C01218	Carbohydrate Metabolism	105806	146130	115822	111459	88144.7	259372	260268	199574	317501	221800
3-Sulfinoalanine	7	213324	473037	2.21746	5.93773	0.000352744	C00606	Amino Acid Metabolism	200566	175495	309549	245089	135921	407649	522887	573137	435926	425585
PI(16:0/16:1)	8	8.12043e+06	1.78976e+07	2.20402	16.6493	4.03206e-05	C00626	Lipid Metabolism	7.81991e+06	8396408	8.23576e+06	7827384	8.32268e+06	20011284	17516254	16895046	16938566	18126948
FA oxo(14:2) cyclopentanebutanoic acid	8	229457	504959	2.20068	4.28145	0.0125562		Lipid Metabolism	234682	239679	234573	224094	214254	366440	424231	572837	438120	723169
Malonic semialdehyde	8	1.74111e+06	3.8134e+06	2.19021	3.80637	0.0121089	C00222	Carbohydrate Metabolism	1.19526e+06	1.49804e+06	1.74816e+06	1.95395e+06	2310131	2.14777e+06	3120590	4349938	4727724	4.72097e+06
PC(22:4/22:6)	6	614925	1.3459e+06	2.18872	13.4687	3.57516e-05	C00157	Lipid Metabolism	656594	564235	575148	632749	645898	1.15095e+06	1.37985e+06	1.40308e+06	1442115	1.3535e+06
LysoPE(0:0/15:0)	8	691970	1.51288e+06	2.18634	3.90727	0.00472804		Lipid Metabolism	1.17881e+06	705589	508429	376403	690619	1698011	1566220	1.41175e+06	966942	1.92149e+06
TG(20:0/a-13:0/8:0)	7	1.08035e+06	2.35485e+06	2.1797	10.9278	5.38499e-06			995073	964968	962962	1.12019e+06	1.35858e+06	2141836	2.5467e+06	2.39215e+06	2.15315e+06	2540402
Homocysteic acid	7	132365	285159	2.15434	6.1806	0.0012311	C16511		104630	130285	163545	124201	139163	204656	323468	283280	280351	334043
PE(15:0/18:2)	8	1.36285e+07	2.93482e+07	2.15344	21.5848	5.03587e-08	C00350	Lipid Metabolism	14689336	12791071	13732089	12454144	14475782	28510364	29021796	28271782	29420486	31516354
Ortho-Hydroxyphenylacetic acid	10	5.55137e+06	1.19519e+07	2.15297	2.62157	0.0497898	C05852	Amino Acid Metabolism	8269390	5532819	4.60951e+06	4.53209e+06	4813027	20371366	12242746	11979183	7910978	7255375
2,7-Anhydro-alpha-N-acetylneuraminic acid	7	2.50866e+06	5.36601e+06	2.139	5.98682	0.00176055	C04521		2.64278e+06	2073135	2.23727e+06	2.56356e+06	3.02652e+06	6610651	5.21332e+06	5801815	3.86936e+06	5.3349e+06
creatinine phosphate	7	48532.6	102702	2.11615	3.80602	0.00872692			58629.5	55794.9	56178	49364.3	22696.3	72862.9	106062	88730.3	147978	97878.5
Hypoxanthine	10	127639424	2.68692e+08	2.10508	8.0655	0.000143378	C00262	Nucleotide Metabolism	103731496	118587088	122280344	140006888	153591304	281019304	229946616	248016840	265603592	318871176
Argenonic acid	7	475313	999323	2.10245	4.69711	0.00339622			383267	417104	368470	338381	869341	919038	1.14449e+06	978674	1.08375e+06	870658
Hydrogen phosphate	8	2.22827e+06	4.67614e+06	2.09855	5.4469	0.000935344	C00009	Energy Metabolism	2.99425e+06	1.60356e+06	2546350	1.77964e+06	2.21756e+06	3.85731e+06	5.70339e+06	5430347	4.22576e+06	4163913
(R) 2,3-Dihydroxy-3-methylvalerate	8	207331	434355	2.09499	6.09913	0.00100497	C06007	Amino Acid Metabolism	301242	220859	159782	245713	109059	480354	455742	439335	405246	391100
Drospirenone	7	75119.7	156964	2.08953	3.22486	0.0286455			78405.4	92221.9	75361.7	64973.6	64635.8	128858	181667	230654	82670.9	160973
Lysine	10	8.34006e+07	1.74024e+08	2.0866	10.949	9.4892e-05	C00047	Amino Acid Metabolism	80110760	73799184	85284176	87329864	90479048	147491464	166571480	186268232	190006744	179779608
coelenterazine v	7	1.37771e+07	28714974	2.08425	15.1608	8.6139e-06			12331628	14316742	14711788	13454596	14070862	26462008	27064802	28839934	29890008	31318118
4-ethylphenylsulfate	7	538092	1.10388e+06	2.05147	3.29904	0.0169573			376437	400581	750061	473851	689530	653283	1.04517e+06	930051	1.42115e+06	1469741
PE(26:1)	6	232805	475797	2.04376	3.5357	0.0167233		Lipid Metabolism	225938	319372	189529	229089	200096	301266	556630	602251	582794	336042
Oxoglutaric acid	10	2.04829e+08	414999144	2.02608	6.69989	0.000788079	C00026	Carbohydrate Metabolism	170876008	194245160	247883016	208403624	202735848	306606376	414213352	433380008	447448872	473347112
3-Oxotetradecanoic acid	7	1.31316e+07	26405590	2.01084	3.82198	0.0100917		Lipid Metabolism	10473053	9811972	13449732	14149938	17773276	17043908	22804320	25376566	34078176	32724980
LysoPC(18:1)	6	5.62426e+06	1.12455e+07	1.99947	3.11507	0.0200589	C04230	Lipid Metabolism_Glycerophospholipids [GP]	8927719	5.45789e+06	4234269	4364609	5136822	15913086	10187068	9742835	6.79767e+06	13586935
FA oxo(16:0)	8	1.93626e+06	3.87146e+06	1.99945	4.87043	0.00669539		Lipid Metabolism	1.67191e+06	1.87542e+06	2.099e+06	2.09825e+06	1.93671e+06	3.12318e+06	2.92783e+06	3.79441e+06	4.82776e+06	4684118
P-DPD	7	999593	1.99733e+06	1.99814	7.35286	0.000273714			1.01017e+06	916636	1.1481e+06	797642	1.12542e+06	2.43739e+06	1.99295e+06	1.86253e+06	1.73401e+06	1.95978e+06
PE(14:1/17:0)	6	1.2108e+07	2.4166e+07	1.99587	12.6191	2.91427e-06	C00350	Lipid Metabolism	12713614	11074486	11454831	11226524	14070597	22350836	23437798	23345168	24950094	26746082
FA hydroxy(16:0)	6	467928	931161	1.98997	6.28752	0.000249474		Lipid Metabolism	389608	378352	413280	524050	634352	960544	747693	881456	995580	1.07053e+06
2-Oxosuccinamate	8	47271.9	93554.7	1.97907	1.40257	0.222139	C00155	Amino Acid Metabolism	22074.6	73072.7	36856.1	68203.2	36153.1	133347	134317	1000	162499	36610.3
PE(14:0/14:1)	6	899784	1.75659e+06	1.95223	6.67975	0.000366839	C00350	Lipid Metabolism	1.15835e+06	533735	1.0852e+06	826572	895069	1.84876e+06	1.62537e+06	1.61783e+06	1963122	1.72785e+06
Histidinol phosphate	8	909169	1.77205e+06	1.94909	4.33818	0.00968265	C01100	Amino Acid Metabolism	1.48798e+06	848568	1.1934e+06	569177	446728	1.75673e+06	1.7585e+06	1.94825e+06	1.6957e+06	1.70107e+06
Xanthine	10	15263974	2.95671e+07	1.93705	5.28349	0.00143431	C00385	Nucleotide Metabolism	12484505	12829438	15154414	15633275	20218238	24747414	25946644	27530582	32269346	37341320
Nnal-N-oxide	7	333184	640260	1.92164	3.54643	0.0216069	C19603		299839	382224	309443	323218	351199	354797	581434	650120	854774	760177
2-Hydroxy-3-(phosphonatooxy)propanoate	8	1.90109e+06	3.63504e+06	1.91208	2.0286	0.0776576	C00197	Carbohydrate Metabolism	4.14063e+06	1.49402e+06	1423976	1.24609e+06	1.20074e+06	2.03968e+06	4537904	5.57487e+06	3.44857e+06	2.57416e+06
N5-(L-1-Carboxyethyl)-L-ornithine	7	129470	243779	1.8829	3.5507	0.0178508	C04210		136602	139254	102629	113533	155334	131883	266191	277126	231677	312019
PE(14:1/15:0)	6	1.34843e+06	2.52586e+06	1.87319	6.8065	0.000454495	C00350	Lipid Metabolism	1.55243e+06	1.15521e+06	1.53384e+06	1.23393e+06	1.26674e+06	2166422	2.14422e+06	2.83327e+06	2.77426e+06	2.71112e+06
Tyrosine	10	2.27688e+08	4.23998e+08	1.86219	4.56558	0.00464022	C00082	Amino Acid Metabolism_Biosynthesis of Secondary Metabolites	87510824	317772552	208071528	271678824	253408024	419905640	399120712	374132392	463283240	463547624
PC methyl(16:0)	6	258542	477290	1.84608	5.99362	0.000509074		Lipid Metabolism	330032	279217	217107	240979	225376	467558	463372	491576	388590	575354
Cellohexaose	8	95134.6	174166	1.83074	4.69428	0.00389989	C06217	Carbohydrate Metabolism	119741	77161	86191.8	96403.8	96175.9	195792	131756	142618	203987	196678
PE(19:1/0:0)	7	1.06132e+07	1.94256e+07	1.83033	2.2883	0.0558164		Lipid Metabolism	18817800	10532402	6872339	7386511	9456749	28723384	17944488	15917548	10440383	24102346
Asp/Ser/Tyr/Tyr	7	149496	269691	1.80401	3.08809	0.02809		Peptide	135799	156663	135348	125260	194409	389664	245903	159672	269684	283533
Ala/Cys/Asp/Ser/Thr	7	70644.2	126869	1.79589	6.32591	0.000741897		Peptide	81146.4	58929.9	64013.1	72604.5	76527.1	139455	121615	98018.8	137872	137385
Asparagine	8	6.21308e+07	1.10913e+08	1.78514	10.3804	7.23875e-05	C00152	Amino Acid Metabolism	56020072	64167080	59384696	64139100	66943216	104934424	110908472	126467600	101546304	110705792
Porphobilinogen	6	97708.1	173212	1.77275	9.64398	0.000162601	C00931	Metabolism of Cofactors and Vitamins	94836.8	71308.3	113139	108017	101239	168631	182219	177802	168633	168775
N(alpha)-t-Butoxycarbonyl-L-leucine	7	402628	711069	1.76607	1.29921	0.255782	C04301		282135	582108	491653	267779	389465	1.58939e+06	679873	268459	554015	463610
2-Phospho-D-glyceric acid	8	64395.2	113509	1.76269	1.82513	0.105421	C00631	Carbohydrate Metabolism	140357	48812.9	45652.8	42446.2	44707.6	80260.8	136065	92660.8	177771	80787.4
Histidine	10	2.79537e+08	4.91834e+08	1.75946	6.17557	0.00260051	C00135	Amino Acid Metabolism	334162088	316411368	330351496	261022456	155738760	466587880	495889960	503932872	506361800	486396104
LysoPE(0:0/16:1)	8	6.92634e+06	1.21605e+07	1.75568	3.1125	0.0190517		Lipid Metabolism	9965401	6541494	6.22195e+06	4.84863e+06	7054226	16706892	12286457	9327428	8797244	13684298
Gallicynoic acid H	7	48995.9	85954.7	1.75432	2.52401	0.0372919			33938.6	75443.7	50399.3	59955	25242.9	67753.9	57255.1	79511.6	107307	117946
Ala/Lys/Leu/Arg/Val	7	223390	390300	1.74717	2.69456	0.0434896		Peptide	1000	222272	337479	276019	280178	446608	373374	429698	342047	359772
10-Hydroxydecanoic acid	7	1.08054e+06	1.88593e+06	1.74537	3.28905	0.0223292	C02774	Lipid Metabolism	1.0894e+06	1.01362e+06	1226843	819553	1.25326e+06	1.17294e+06	1.79351e+06	1.72642e+06	2184754	2552043
Oleoyl-CoA	6	167799	292665	1.74414	3.89279	0.0068495	C00510	Lipid Metabolism	130083	251867	148980	208693	99371.5	334618	323648	292630	257082	255346
alpha,beta-Dihydroxyethyl-TPP	7	445035	774621	1.74058	4.21741	0.00732082	C13378		333265	437852	472945	483159	497954	903773	633224	567216	865030	903864
12-epi-hapalindole F (isothiocyanate)	7	222791	387170	1.73781	1.7624	0.138617			189123	146317	328109	202492	247915	123227	270531	417383	494136	630570
TG(12:0/16:1/21:0)[iso6]	8	382679	663833	1.7347	4.57667	0.00268007		Lipid Metabolism	458871	277940	241611	435968	499007	728045	567543	600832	727896	694851
FA hydroxy(12:0) dodecanoic acid	8	1.3021e+07	2.2577e+07	1.73389	3.50427	0.0131925		Lipid Metabolism	12475407	9889225	13511728	11943268	17285584	15570247	18409410	24000820	26226804	28677680
Hexacosanedioic acid	7	154260	267107	1.73155	2.37333	0.0619964		Lipid Metabolism	162703	1000	265918	207912	133765	246703	222040	305018	309405	252372
Hydroxyoctanoic acid	6	564755	974850	1.72615	4.86492	0.00201777		Lipid Metabolism	632546	429765	690532	525520	545412	713816	1.1186e+06	1.02229e+06	946240	1073304
N-(1-Deoxy-1-fructosyl)tyrosine	7	355356	612457	1.7235	2.85516	0.0249703			249520	310960	297059	530445	388794	843762	518603	426160	548511	725249
Nicotinic acid	10	1.32601e+08	228439512	1.72275	5.68779	0.000474432	C00253	Metabolism of Cofactors and Vitamins	101702936	107492328	139158120	146309464	168343816	210220104	215805896	227971512	215794184	272405864
N-Acetylisatin	8	6.12072e+07	1.04985e+08	1.71525	3.25872	0.0120134	C02172	Amino Acid Metabolism	42540244	91466376	46378244	64690524	60960728	126258112	113973384	119525944	96095968	69074040
8,8-Diethoxy-2,6-dimethyl-2-octanol	7	344586	589583	1.71099	1.45812	0.183308			1000	661698	240529	601358	218343	696800	871216	187535	615958	576406
2-Keto-glutaramic acid	8	161911	273972	1.69211	1.63075	0.16611	C00940	Amino Acid Metabolism	223892	155983	185980	145836	97864.8	314488	338146	69028	452235	195962
Phosphonoacetaldehyde	6	1.50589e+06	2.54251e+06	1.68838	4.78275	0.00278326	C03167	Amino Acid Metabolism	1.423e+06	1.67911e+06	1.7267e+06	808100	1892519	2.84293e+06	2.46733e+06	2.21458e+06	2660215	2.5275e+06
(5-Phenyl-1,2,4-triazol-3-yl)urea	7	185539	312058	1.6819	1.82144	0.110872	C15383		74110.5	304517	135143	226888	187038	415969	92099.3	316465	378884	356874
hyaluronate	7	2.38138e+06	4.00316e+06	1.68102	6.29382	0.000531759			1.83799e+06	2.18206e+06	2.29652e+06	2413061	3.1773e+06	3.86234e+06	3.92484e+06	3626969	4.24355e+06	4.35811e+06
3,4-Dihydroxybenzeneacetic acid	6	246605	413294	1.67593	6.35278	0.000225843	C01161	Amino Acid Metabolism	197596	263659	303969	238061	229742	474247	438091	369191	404434	380508
FA amino(18:0)	6	97520.2	161428	1.65532	1.72552	0.142708		Lipid Metabolism	120628	77450.7	135515	62089.5	91917.6	119998	128720	116846	143500	298073
PC(15:1)	8	6885993	1.13673e+07	1.65078	2.85103	0.0229863		Lipid Metabolism	10446000	6.56586e+06	5263467	5217863	6.93677e+06	14951849	11209284	8984676	8383374	13307196
2-16:1-lysoPG	7	312736	515562	1.64855	1.9521	0.0952425			499321	384111	235142	1000	444105	616831	529300	360763	434595	636321
2,6-dideoxy-2-acetamidino--L-galactose	7	349753	576172	1.64737	1.06534	0.33887			199956	461995	281285	510177	295354	707111	696841	1000	1.19626e+06	279645
1-16:0-2-trans-16:1-phosphatidylglycerol	7	7.29611e+06	1.20062e+07	1.64556	10.7043	5.10504e-06			8.31751e+06	7.52321e+06	7306968	6.57233e+06	6.76054e+06	12462112	11285380	11242303	12772146	12268825
Met/Met/Gln/Trp/Trp	7	212079	348018	1.64098	2.05731	0.0772646		Peptide	239816	270388	1000	298128	251062	288204	394386	477303	273965	306230
Pseudouridine 5'-phosphate	6	61562.4	100945	1.63972	4.22138	0.00379317	C01168	Nucleotide Metabolism	61908.3	78418.3	56663.4	64864	45958.1	80527.6	109393	125474	92506	96825
3-Methoxytyramine	6	91437.1	149887	1.63924	3.75541	0.00584039	C05587	Amino Acid Metabolism	94703.7	85133.5	128738	72369.1	76240.7	141359	161968	117040	141275	187792
Melleolide M	7	4.27698e+06	6908565	1.61529	1.64966	0.144084			2308021	4671168	7.34909e+06	3.92082e+06	3.13579e+06	8608005	4355546	3.35252e+06	10566292	7.66046e+06
Tyrosine methylester	8	3.62433e+07	5.83983e+07	1.61129	2.34002	0.0679013	C03404	Amino Acid Metabolism	14695013	46850984	25228478	65637556	28804426	56916416	61973632	59334920	48084652	65681968
N-Alpha-acetyllysine	10	3.24685e+06	5.2242e+06	1.609	7.14118	0.000405681	C12989	Amino Acid Metabolism	3.366e+06	2981476	3053627	3.16009e+06	3673062	6115422	5.16707e+06	4.86517e+06	4.6842e+06	5289120
p-nitrophenyl acetate	7	65596.2	104910	1.59933	1.36023	0.228723			1000	122522	1000	109231	94227.9	70093.7	97169.3	137224	106263	113799
TG(41:1)	8	1.03219e+06	1.65025e+06	1.59878	9.57898	1.18804e-05		Lipid Metabolism	1.06556e+06	967899	969278	1.19315e+06	965087	1.68318e+06	1.81583e+06	1.61075e+06	1549037	1.59246e+06
Pyridoxal	10	1.7092e+06	2.71949e+06	1.59109	4.71641	0.00161105	C00250	Metabolism of Cofactors and Vitamins	1.40711e+06	1.73209e+06	1.90683e+06	1.30486e+06	2.1951e+06	2.2547e+06	2.69546e+06	2.84461e+06	3112142	2.69056e+06
Phosphodimethylethanolamine	8	788782	1.25382e+06	1.58957	7.70252	0.000618494	C13482	Lipid Metabolism	620996	805310	792388	749109	976107	1.28332e+06	1.19606e+06	1.21942e+06	1.27019e+06	1.3001e+06
D-Man-4,6-pyruvate	7	64653.8	102426	1.58422	1.9714	0.109149			84363.4	60951.3	58166.6	52148.6	67639.1	91079.6	87704.1	68484.3	173870	90990.8
12-Hydroxydodecanoic acid	7	360181	569729	1.58179	2.23652	0.0652626	C08317	Lipid Metabolism	456907	243985	342690	287588	469734	411736	336823	652175	696025	751886
Alanyl-Arginine	7	234194	369461	1.57759	3.77356	0.0109314		Peptide	235622	330004	125015	253938	226390	337437	418317	352520	384466	354565
(1xi,3xi)-1,2,3,4-Tetrahydro-1-methyl-beta-carboline-3-carboxylic acid	7	214697	338086	1.57472	3.40347	0.00970645			241779	182954	223436	280162	145153	442679	341875	315360	285040	305479
PG(18:0/18:2)	6	1.32681e+06	2.08248e+06	1.56954	8.1941	8.63022e-05		Lipid Metabolism	1.44734e+06	1.36411e+06	1.20183e+06	1.40673e+06	1.21402e+06	1.91106e+06	1.96437e+06	2.03604e+06	2344068	2.15684e+06
a pyrimidodiazepine	7	316659	496382	1.56756	4.50949	0.00742754			288144	353431	308276	328463	304979	426967	528575	629683	470893	425794
FA oxo(13:0) tridecanoic acid	8	348943	546945	1.56743	1.57237	0.174773		Lipid Metabolism	1000	322866	317518	363253	740079	634601	424839	456345	573421	645517
TG(12:0/18:2/21:0)[iso6]	7	339310	530466	1.56336	2.6192	0.0306935		Lipid Metabolism	398932	187724	245502	405601	458792	573182	450465	419042	706868	502770
C16 Sphinganine-1-phosphate	7	150456	234455	1.5583	2.6749	0.0395255		Lipid Metabolism	126566	200605	142457	145980	136672	196240	215274	252117	336277	172367
thiomethyl glutamate	7	121927	189820	1.55683	3.99977	0.0115378			130793	136165	115727	116984	109967	155715	170877	206760	170363	245387
5-Amino-2-oxopentanoic acid	6	770964	1.19816e+06	1.5541	4.1058	0.00785534	C01110	Amino Acid Metabolism	687376	871684	867569	730681	697513	1.22829e+06	1550528	1.07614e+06	1.13551e+06	1.00031e+06
O-Phosphotyrosine	7	224642216	3.48426e+08	1.55103	6.53696	0.000254804	C06501		239609240	271806728	226738696	199391112	185665304	324748808	370315752	371950504	356693192	318422440
Ala/Ala/Ile/Gln/Trp	7	371185	574293	1.54719	2.14214	0.0865955		Peptide	452945	432478	333650	305244	331606	811349	489093	432395	371328	767300
Sinapyl alcohol	7	585390	896387	1.53126	4.62986	0.00170371	C02325	Biosynthesis of Secondary Metabolites	743012	651976	544608	492714	494642	788066	988963	824614	858933	1.02136e+06
Malic acid	10	2.03411e+08	311168456	1.52975	4.00809	0.00645186	C03668	Carbohydrate Metabolism	252150504	145924872	262621848	161284024	195075880	334872200	337773704	320948424	269833256	292414696
Pantothenic acid	10	91230728	1.39474e+08	1.5288	9.31638	3.78023e-05	C00864	Amino Acid Metabolism	100127296	95761928	81383888	98742480	80138048	135771464	147619192	141546600	130990808	141441160
3-Hydroxykynurenamine	8	181703	277751	1.5286	2.77107	0.0249148	C05636	Amino Acid Metabolism	97299.2	229864	185207	199863	196281	316480	330724	269267	180513	291773
(4-ethyl-2,6-dihydroxyphenyl)oxidanesulfonic acid	7	222063	339286	1.52788	8.75234	0.000314866			232100	251667	234105	215153	177292	333905	351407	325005	344648	341465
PC(18:1/18:1)	8	2.48155e+07	3.78583e+07	1.52559	26.7747	5.33962e-09	C00157	Lipid Metabolism_Glycerophospholipids [GP]	25704006	24104326	25027624	24059226	25182312	38176924	37086300	37222668	37693996	39111580
FA methyl(14:0)	8	13899208	2.11945e+07	1.52487	4.49342	0.00422452	C16665	Lipid Metabolism	14360956	11715647	15033498	12704706	15681233	19648884	18570264	18361638	24815720	24575930
Ala/Ala/Tyr	7	105105	159674	1.51919	6.75102	0.000145927		Peptide	127078	92495.9	103894	102131	99924.9	166156	174338	157023	160243	140611
PG(16:0/18:1)	6	6.35704e+06	9.59721e+06	1.5097	10.8459	7.10375e-06	C13883	Lipid Metabolism_Glycerophospholipids [GP]	6.65458e+06	6.70524e+06	6.48319e+06	5.69428e+06	6.24792e+06	9160749	9255632	9606940	10484206	9478505
PC(O-13:1)	7	3.78023e+06	5.65989e+06	1.49724	2.41064	0.0463394		Lipid Metabolism	5464600	3411435	3.23026e+06	2.99729e+06	3.79754e+06	7722484	5.64869e+06	4.4108e+06	4225668	6291815
2-(a-Hydroxyethyl)thiamine diphosphate	6	267933	399842	1.49232	5.00045	0.00220942	C05125	Carbohydrate Metabolism	221288	281385	294807	262812	279372	354751	466293	347022	393803	437339
Phe/Val/Tyr	7	439481	654934	1.49024	3.68066	0.00671619		Peptide	465855	397787	386752	374972	572039	552343	773225	699236	543378	706486
oxidanesulfonic acid	7	137078	203904	1.4875	2.16515	0.0738825			95372.2	129896	150175	129054	180894	171093	156209	157859	238664	295694
2-Keto-6-aminocaproate	6	422053	625046	1.48096	1.37336	0.21401	C03239	Amino Acid Metabolism	367469	699383	462240	241047	340129	1.09156e+06	638798	458065	571290	365513
PS(18:0/18:0)	6	1.26e+06	1.86561e+06	1.48064	4.46244	0.00415488		Lipid Metabolism	1.42044e+06	1.37037e+06	1.06063e+06	1.22954e+06	1.21903e+06	1.85552e+06	1.6698e+06	1.6432e+06	2.31261e+06	1.8469e+06
7-methylthioheptylhydroximoyl-cysteinylglycine	7	171487	253707	1.47946	2.36315	0.0521213			140049	164801	181487	135260	235838	168200	277073	214577	264925	343761
3-Oxooctadecanoic acid	6	1.39298e+06	2.05145e+06	1.47271	5.94819	0.000691471		Fatty Acyls [FA]_Lipid Metabolism	1.36477e+06	1.60835e+06	1267901	1.39807e+06	1.3258e+06	1.96814e+06	1.72027e+06	2.15875e+06	2239804	2.17028e+06
2-Hydroxyhexadecanoic acid	6	1.26349e+06	1.85909e+06	1.47139	3.47036	0.0118538		Lipid Metabolism	1.46344e+06	1.22097e+06	1.4227e+06	1.23307e+06	977282	1.46845e+06	1.55462e+06	1.9457e+06	2.13905e+06	2.18763e+06
2,5-pyridinedicarboxylate	7	206554	303913	1.47135	1.97924	0.0881282			216902	269909	226788	215466	103705	368014	248111	190732	418293	294416
LysoPA(0:0/18:1)	6	136663	200348	1.46601	3.14256	0.0162262	C00416	Lipid Metabolism_Lipid Metabolism	157126	111682	115689	169092	129725	254646	208419	174777	156583	207317
Phosphorylcholine	10	5.89952e+08	862682728	1.46229	6.74877	0.000211247	C00588	Lipid Metabolism	491150216	614797864	583770600	568823976	691214888	896450536	904705960	795063144	813693224	903500776
Arachidic acid	8	2.21283e+06	3234039	1.4615	3.16708	0.0241479	C06425	Fatty Acyls [FA]_Lipid Metabolism	2.0149e+06	2.63822e+06	2.12946e+06	2.24253e+06	2.03903e+06	4.39766e+06	2.71677e+06	2.97365e+06	2.87168e+06	3.21043e+06
Niazirin	7	414162	603889	1.4581	4.01925	0.00390563			280009	478734	429173	454605	428291	531410	563369	564988	665822	693855
3-Ethylmalate	6	4882376	7.07812e+06	1.44973	4.393	0.00312456	C01989	Carbohydrate Metabolism	4.44716e+06	4051926	5091484	5183796	5.63752e+06	8.3587e+06	6.306e+06	6.24028e+06	6784333	7701297
3-hydroxykynurenate	7	335337	485492	1.44777	6.17403	0.000635836			310138	354880	344695	364171	302800	442731	522634	468497	547210	446387
Heptaethylene glycol	7	667331	966070	1.44766	1.27621	0.262371			1.53925e+06	666213	408121	401466	321607	983639	1.0702e+06	724915	1.05596e+06	995640
4-Oxoproline	8	2.27175e+08	3.25197e+08	1.43148	7.25396	9.48771e-05	C01877	Amino Acid Metabolism	193939784	215463608	235871832	238948600	251652632	300397288	338944424	306962632	335877288	343804552
PC(13:0/20:1)	8	3.4181e+06	4.84511e+06	1.41748	2.50926	0.0635879	C00157	Lipid Metabolism_Glycerophospholipids [GP]	3.52429e+06	3.59741e+06	3343036	3134611	3.49117e+06	3887358	3873993	4.0216e+06	6161445	6.28116e+06
Ribose 5-phosphate	10	983506	1.3901e+06	1.41341	3.55027	0.0112125	C00117	Carbohydrate Metabolism	1.11462e+06	987298	1.09869e+06	842280	874641	1.2421e+06	1.35998e+06	1.5651e+06	1.12091e+06	1.6624e+06
4-Hydroxyphenylacetaldehyde-oxime	6	224066	312676	1.39546	1.56062	0.158128	C04353	Amino Acid Metabolism	65033.1	244180	303326	212353	295437	341906	270788	255623	250132	444931
2-O-Sulfolactate	7	78831.5	109817	1.39306	2.33499	0.0478717	C17205		95220.3	54712.7	102084	58007.6	84132.6	135882	125480	104805	86706.6	96210.1
3,2',4',6'-Tetrahydroxy-4-methoxy-3',5-diprenyldihydrochalcone	7	1.60459e+06	2.22925e+06	1.38929	1.89984	0.127559		Lipid Metabolism	1.58438e+06	1.70831e+06	1.60009e+06	1.68218e+06	1.44799e+06	1.98462e+06	2536638	2497093	1.10486e+06	3.02302e+06
6-Lactoyltetrahydropterin	6	653994	907513	1.38765	3.54939	0.0132488	C04244	Metabolism of Cofactors and Vitamins	571667	609784	735720	644960	707838	996902	892778	874749	694887	1.07825e+06
cis-3-(Carboxy-ethyl)-3,5-cyclo-hexadiene-1,2-diol	8	313702	435089	1.38695	1.61398	0.169612	C11588	Amino Acid Metabolism	326110	396904	286774	294715	264006	655416	529257	300618	271591	418561
2-trans,4-cis-Decadienoylcarnitine	7	985030	1.36305e+06	1.38377	1.25548	0.269711			640663	474347	872009	824092	2114039	1.5344e+06	1331644	1.31573e+06	1.11228e+06	1.52122e+06
N2-Fructopyranosylarginine	7	9.45714e+06	12998938	1.37451	3.69492	0.0131933			8962521	8463830	10454631	9516775	9887922	13089729	12208221	11573586	11712347	16410807
2-isocapryloyl-hydroxymethyl--butyrolactone	7	165743	227621	1.37333	2.40514	0.0488141			136906	168216	185174	104662	233759	208938	218841	226539	279515	204272
3-Hydroxy-3-methyl-2-oxopentanoate	6	284049	389340	1.37068	1.76475	0.123338	C04237	Lipid Metabolism_Amino Acid Metabolism	194122	235298	304149	315765	370910	278249	315666	352054	437264	563469
3,4,5-trihydroxy-6-[(3-methoxy-3-oxopropanoyl)oxy]oxane-2-carboxylic acid	7	1.751e+06	2.39933e+06	1.37026	1.87113	0.11512			1923943	1.54618e+06	1.49919e+06	1.56781e+06	2217866	3.25303e+06	1.87273e+06	1.52349e+06	2.88649e+06	2.46088e+06
LysoPE(0:0/18:1)	6	3.20905e+06	4.39109e+06	1.36835	1.7057	0.128763		Lipid Metabolism	4824278	3.04506e+06	2.81229e+06	2.31759e+06	3.04604e+06	6.32329e+06	3.99134e+06	3.75821e+06	3137597	4745015
Simmondsin	7	128827	176134	1.36721	1.97177	0.0841328			97305.6	104360	157652	103057	181761	140842	171855	148686	183563	235723
N-(1-Deoxy-1-fructosyl)phenylalanine	7	148324	202475	1.36508	2.43681	0.0446995			143542	107948	156069	148071	185992	232814	162318	176182	182662	258398
Ribose	8	322804	440412	1.36433	4.20287	0.00675885	C00121	Carbohydrate Metabolism	387520	232566	346158	314720	333054	445038	414480	454008	415065	473466
1-O-(hydroxy-pentadecyl)-sn-glycerol	7	214962	292771	1.36197	1.3245	0.248366			1000	210225	263806	266780	332997	332965	311574	280066	292142	247106
Taurine	10	36765052	4.9985e+07	1.35958	9.27342	2.62271e-05	C00245	Lipid Metabolism	36218020	38207040	34575300	39168900	35656000	48819632	50543620	49254360	54071620	47235696
PC(18:1/12:0)	7	1.98223e+07	26919604	1.35804	4.11552	0.00516541	C00157	Lipid Metabolism	19251216	19311848	17628408	17402018	25518186	29739274	26288102	25311940	25100320	28158384
acarviosin	7	99556.6	134101	1.34699	1.25311	0.261162			1000	107584	142532	119555	127112	129944	113899	107843	162511	156310
monomer	7	392584	527351	1.34328	3.24362	0.0138225			444855	366738	367857	331638	451834	608972	489925	474623	610387	452848
Dihydrouracil	8	837135	1.11971e+06	1.33755	2.9245	0.0192714	C00429	Nucleotide Metabolism	903984	697943	955602	639007	989141	1.2914e+06	1.12187e+06	950683	998093	1236523
PS(15:0/20:1)	8	260082	347695	1.33687	2.59374	0.0481581		Lipid Metabolism	242017	297412	251950	234007	275021	281841	429461	268811	400430	357930
mupirocin H	7	171783	229618	1.33668	1.20014	0.294116			179177	148297	185296	168161	177981	118194	310491	177415	169750	372240
Inosine	10	1.34474e+08	1.79164e+08	1.33233	4.67458	0.00251251	C00294	Nucleotide Metabolism	118896384	116459544	142545000	133992688	160475096	184213320	178995256	163895080	174190840	194524856
Bendiocarb	7	167117	221660	1.32637	2.62039	0.0348657	C14433		141176	208974	169411	158170	157855	272414	207166	168284	242207	218228
Glu/Cys/Tyr/Tyr	7	78575.2	103930	1.32268	2.05346	0.0764609		Peptide	88828.5	62182.1	58937.2	95825.2	87103	108690	99266.3	71820.6	132810	107062
FA methyl(15:0) tridecanedioic acid	8	277616	366527	1.32026	1.55314	0.179268		Lipid Metabolism	296892	226934	310203	229712	324342	244302	301798	427895	314690	543952
Tryptophol	7	191695	252765	1.31858	1.95642	0.115836	C00955		184200	210440	204858	176829	182149	205885	256263	191019	245973	364683
Hydantoin-5-propionic acid	6	140102	183771	1.3117	0.627752	0.551812	C05565	Amino Acid Metabolism	53594.7	188721	97260.5	249363	111570	304851	218183	27850.4	310858	57112
DG(14:1/14:1/0:0)	8	30292930	3.96568e+07	1.30911	4.71003	0.00276304		Lipid Metabolism	34728324	31364598	32786636	26004464	26580628	41718008	42168420	38748052	38758028	36891568
3-Carboxy-4-methoxy-N-methyl-2-pyridone	7	1.12767e+06	1.47431e+06	1.30739	1.34004	0.225151	C04447		633711	1.31993e+06	1.0731e+06	1.32585e+06	1.28578e+06	1.38767e+06	1.57411e+06	701885	2.06333e+06	1644546
Cysteinyl-Serine	7	265336	346234	1.30489	2.60191	0.0318999		Peptide	327858	197912	299328	230914	270669	278007	361405	366396	326091	399272
N-Glycolyl-D-glucosamine	7	82589.2	107699	1.30404	0.873805	0.411115	C03521		132437	78394.5	96115.3	72197.7	33801.8	182846	91158.8	113461	116241	34790.3
N-(tetracosenoyl)-tetradecasphingadienine	8	257779	335700	1.30228	2.00719	0.0796323		Lipid Metabolism_Sphingolipids [SP]	194093	275819	355423	235363	228196	262291	287031	401674	339620	387885
4-Oxoglutaramate	8	799892	1.03868e+06	1.29853	3.03502	0.0221814	C05572	Amino Acid Metabolism	1.05309e+06	723834	812665	643398	766474	916596	1.04064e+06	1.11347e+06	1.11885e+06	1.00385e+06
Ile/Lys/Lys/Pro/Arg	7	372341	482846	1.29678	2.60878	0.0317313		Peptide	330951	336896	410449	479324	304087	515249	524118	488142	512138	374585
2,5-Dimethyl-1H-pyrrole	7	280855	364037	1.29617	3.1551	0.0195056			311668	208710	241824	320107	321964	348548	323941	374478	389583	383632
(4-Hydroxybenzoyl)choline	7	128141	166015	1.29557	1.37935	0.206276			89977.6	130752	173664	159215	87095.9	101713	171462	155374	233935	167593
Calpeptin	7	4.08526e+06	5.23636e+06	1.28177	1.43463	0.205124	C11256		3.72612e+06	2.97538e+06	4.45572e+06	4.82989e+06	4439202	2.78677e+06	4.72811e+06	6854583	6585585	5226767
Deoxyadenosine monophosphate	8	79301.6	101398	1.27864	1.5544	0.175643	C00360	Nucleotide Metabolism	74967.8	64411	73192.4	86733.9	97202.8	147429	74750.6	78229.8	106048	100533
Cys/Met/Met/Met	7	134879	172421	1.27834	1.52763	0.165267		Peptide	64058	145704	153797	161710	149125	236693	161280	147641	172294	144197
2-C-Methyl-D-erythritol 4-phosphate	8	1.42608e+08	1.82072e+08	1.27673	3.50352	0.0087148	C11434	Lipid Metabolism	125968848	128520632	141851688	156475480	160224536	169984968	162120024	171703432	201262808	205290856
4-Hydroxy-2-oxopentanoate	6	1.43038e+06	1.82351e+06	1.27484	3.56416	0.00792747	C03589	Amino Acid Metabolism	1.4235e+06	1176353	1.45641e+06	1.51221e+06	1.58342e+06	1.9454e+06	1.60825e+06	1.62377e+06	1.92587e+06	2.01425e+06
Glutamylmethionine	7	81842.2	103762	1.26783	1.38216	0.204598		Peptide	119592	79542.6	94406.5	55748.8	59920.5	125924	111020	93073.6	67498.6	121293
Isopropyl apiosylglucoside	7	7.64858e+06	9.68841e+06	1.26669	6.96839	0.000130346			8.36063e+06	7.22398e+06	7.97251e+06	7.268e+06	7.41777e+06	9659947	10013578	9306199	9247869	10214458
5-Methoxy-3-hydroxyanthranilate	7	107621	136252	1.26603	2.21679	0.0671751	C11466		92096.8	117817	147842	90691	89658.6	129363	124221	157819	142118	127739
N-lactoyl-Methionine	7	216215	273539	1.26512	2.06846	0.0725212			150688	208749	239035	209679	272924	317671	207054	270133	270288	302548
Triacetin	7	157293	198035	1.25902	1.12892	0.29436		Lipid Metabolism	248581	199642	135199	104211	98830	154320	215387	200229	152286	267951
Fagaramide	7	6085771	7.6455e+06	1.25629	1.494	0.179108	C10455		5575658	4844700	9439795	4653536	5915166	5790182	9257510	7.12194e+06	7857099	8200760
4-(beta-D-Glucosyloxy)benzoate	7	68464	86002.4	1.25617	0.896616	0.396192	C03993		64858.8	124325	48693.1	51335.6	53107.6	117913	72428.4	103912	41246.4	94512.3
12-ethyl-8-isobutylbacteriochlorophyll c	7	792888	992455	1.2517	0.923554	0.403893			1.10324e+06	971399	1000	1.15877e+06	730034	1.15936e+06	1.00608e+06	899391	937796	959642
Methylimidazole acetaldehyde	6	3.33234e+06	4.1624e+06	1.24909	4.44372	0.00221067	C05827	Amino Acid Metabolism	3.05587e+06	3.561e+06	3.40878e+06	3.01881e+06	3.61725e+06	3.67727e+06	4.07066e+06	4428010	4215487	4420600
4-methylmorpholine N-oxide	7	1.90163e+08	2.37502e+08	1.24894	3.33877	0.0106774			163878952	173498008	198598392	203316856	211520760	199627288	243426376	232648152	246382088	265427832
Betaine	6	3.47639e+06	4.33842e+06	1.24797	2.95186	0.0189532	C00719	Amino Acid Metabolism	3.31938e+06	2.8481e+06	3.55467e+06	3.70044e+06	3.95939e+06	4.79928e+06	4.01184e+06	4.18598e+06	3.7756e+06	4919413
N4-Acetylaminobutanal	8	9.36714e+06	1.16865e+07	1.24761	1.07111	0.34064	C05936	Amino Acid Metabolism	9371877	10788114	8.37513e+06	9458653	8841948	16282981	14093793	4811947	14476957	8766963
16-bromo-hexadecenoic acid	7	923138	1.15131e+06	1.24717	0.685518	0.516503			736526	600243	1.57137e+06	754342	953210	319788	705500	1.49179e+06	1.31795e+06	1.92154e+06
erythro-L-galacto-Nonulose	7	63471.9	79152.6	1.24705	1.22484	0.259731			84533	49045.4	75383.8	47544.2	60852.9	47319.3	70199.2	81178.9	112226	84839.9
N-Phenylacetyl pyroglutamic acid	7	240202	298246	1.24164	1.73353	0.121859			258383	186108	272073	189871	294577	206812	354463	292679	330389	306885
Mannitol	8	6.4321e+06	7.98422e+06	1.24131	1.11612	0.313716	C00392	Carbohydrate Metabolism	5.7369e+06	5207190	7781175	6014323	7.4209e+06	4459791	6.21489e+06	8336985	8746088	12163355
Pipecolic acid	10	10756369	1.33267e+07	1.23896	2.68499	0.027893	C00408	Amino Acid Metabolism	11401627	8456900	11828803	10223994	11870521	10687972	13846218	13154754	14649099	14295494
PS(16:1)	6	342883	424710	1.23864	1.06222	0.326947		Lipid Metabolism	477965	367413	310047	257702	301286	615522	421801	266436	291859	527930
Valproylglycine	7	505159	624092	1.23544	0.955797	0.372307			348970	405995	923528	420805	426496	452326	633836	648665	538768	846865
2-Keto-6-acetamidocaproate	8	368220	453806	1.23243	0.933329	0.387269	C05548	Amino Acid Metabolism	611794	468566	126417	292486	341839	615353	410331	398838	443206	401303
2-Hydroxy-2,4-pentadienoate	6	5.66734e+06	6.98428e+06	1.23237	2.27471	0.0611091	C00596	Amino Acid Metabolism	5229855	4.87091e+06	5.69694e+06	6.08649e+06	6452495	7.25632e+06	5.98475e+06	5872827	7.16698e+06	8640540
PI(16:1/16:1)	6	9.64849e+06	1.18789e+07	1.23117	3.37086	0.0184043	C00626	Lipid Metabolism	9464252	10524728	9796215	9366849	9090387	14023011	11151056	10567436	11239323	12413708
Xylulose	6	732293	900855	1.23019	1.9435	0.0992957	C00312	Carbohydrate Metabolism	656202	619015	799661	827896	758689	931838	784089	751127	856278	1.18094e+06
2-methylhistamine	7	284893	350348	1.22975	1.66215	0.145657	C17928		361487	275712	214387	366516	206364	403242	329277	290535	359200	369486
Undecanedioic acid	7	82895.8	101793	1.22796	2.46691	0.0447841		Lipid Metabolism	82303.4	73359.2	96556.2	76746.5	85513.7	101100	111034	76740.4	109238	110853
PE(18:0(11Cp)/16:0(9Cp))	6	1.61689e+07	1.98543e+07	1.22794	8.17914	5.50082e-05	C00350	Lipid Metabolism_Glycerophospholipids [GP]	15753819	15932781	16641160	15542950	16973618	20378276	18855960	19125536	20307656	20604204
PC(29:2)	6	1.32384e+07	1.62237e+07	1.22551	6.82654	0.000211659		Lipid Metabolism	12749169	13861993	13722940	12582084	13275606	16929562	17182374	15316795	15884938	15805012
b-aminoisobutyric acid	8	3.37414e+06	4.12291e+06	1.22192	1.15961	0.283817	C05145	Lipid Metabolism_Amino Acid Metabolism	2.62193e+06	3.0682e+06	2.81089e+06	4617945	3.75171e+06	6.15194e+06	3.11459e+06	3428360	3.91864e+06	4.00103e+06
2-Ketobutyric acid	6	3.39353e+06	4.11826e+06	1.21356	2.27846	0.056254	C00109	Amino Acid Metabolism	2927231	2.98374e+06	3.60786e+06	3701970	3746831	4.3398e+06	3.55647e+06	3.69674e+06	3979668	5.01865e+06
4-hydroxy-3-(sulfooxy)benzoic acid	7	217688	264076	1.2131	1.66314	0.137601			164425	197236	228744	262051	235984	194377	260001	303529	243430	319043
9'-Carboxy-alpha-chromanol	7	922505	1.11684e+06	1.21066	1.07364	0.314831			641306	632072	1.17239e+06	1.02665e+06	1.1401e+06	1.64365e+06	957686	1.06011e+06	1.05299e+06	869759
pentaethylene glycol	7	806849	975745	1.20933	2.36172	0.0515685			873027	985892	777318	619427	778584	946578	868678	1.06646e+06	937387	1059620
PS(22:2/15:0)	6	498842	602999	1.2088	1.58832	0.164392		Lipid Metabolism	442533	545688	483362	436502	586126	792988	627276	478656	637750	478327
Succinyl proline	7	806818	974213	1.20748	3.24353	0.0170616	C11711		800868	781998	851031	732075	868118	1.04405e+06	897282	892174	919229	1.11833e+06
Hexadecenoyl-CoA	8	348277	419755	1.20523	0.890293	0.404849	C05272	Lipid Metabolism	222029	567468	332227	427447	192211	460653	532579	409396	280007	416138
Butenylcarnitine	7	71260.6	85722.8	1.20295	1.38316	0.204481			66053	90195.6	50293.5	67320.4	82440.3	105074	101027	64466.1	73088.7	84957.7
FA (19:1)	8	838602	1.00856e+06	1.20267	0.508833	0.633714		Lipid Metabolism	859947	655437	852420	645885	1.17932e+06	2.2834e+06	631499	636558	744920	746440
5-Deoxy-5-aminoshikimic acid	7	473462	568817	1.2014	1.65286	0.139769	C12121		400078	614381	349377	509730	493740	543891	474066	532129	669669	624328
Arginine	8	1.81047e+06	2.17068e+06	1.19896	0.563626	0.602867	C00062	Amino Acid Metabolism	1.75399e+06	1.81428e+06	1.73342e+06	1967659	1.78301e+06	1.68409e+06	1.48574e+06	4706734	1.30735e+06	1669485
2,4-Diaminobutyric acid	6	126724	151893	1.19861	1.55023	0.159685	C03283	Amino Acid Metabolism	150051	108037	96892.7	155347	123294	183231	162344	130985	120110	162796
3-(3,4-Dihydroxy-5-methoxy)-2-propenoic acid	7	747458	894142	1.19624	1.63267	0.143778	C05619	Biosynthesis of Secondary Metabolites	834948	540419	735732	667102	959088	771554	821261	826553	1022100	1.02924e+06
Glucose	10	2.20199e+07	2.63341e+07	1.19592	1.95022	0.0943983	C00221	Carbohydrate Metabolism	20116920	18631794	22612548	23999448	24739018	27562120	23528378	21208490	27137434	32234190
7-Methyl-1,4,5-naphthalenetriol 4-[xylosyl-(1->6)-glucoside]	7	3.72356e+06	4.44908e+06	1.19485	3.59734	0.0133253			3.74278e+06	3.58318e+06	3.62085e+06	4.0293e+06	3.6417e+06	3937290	4551508	5047796	4.48463e+06	4224194
Guanosine diphosphate mannose	8	286967	342660	1.19407	4.15897	0.00805893	C00096	Carbohydrate Metabolism	282026	272052	301900	290366	288493	321723	364764	380338	322381	324093
Alanine	10	2.36409e+08	2.81639e+08	1.19132	2.82534	0.0240378	C00041	Amino Acid Metabolism	225231384	212962424	262818808	225536168	255495864	240247208	269562984	283674792	313875400	300836840
Fructose	6	2.18833e+07	2.58753e+07	1.18242	1.79129	0.11174	C00095	Carbohydrate Metabolism	19397066	18580964	20880326	24378664	26179244	28446140	22140412	21712110	27042912	30034712
Cerulenin	7	370890	437703	1.18014	0.922146	0.383904	C12058		286484	268241	564796	320750	414181	348383	364683	464037	610799	400614
PE(39:2)	8	7.78587e+06	9.17299e+06	1.17816	1.33222	0.228239		Lipid Metabolism	7959739	8.29358e+06	7.8723e+06	5.84659e+06	8957145	8.24848e+06	11812111	6.90421e+06	8198374	10701782
aminobutyramide	7	457405	538796	1.17794	1.26689	0.242418			594196	378462	392188	563389	358790	619550	549987	603290	392199	528955
Dimethyl tetrasulfide	7	92703.8	108569	1.17114	1.35606	0.244935			91022.4	96251.1	91346.8	89542.9	95355.8	129052	64125.9	115483	124689	109495
PE(15:0/16:0(9Cp))	7	6.62625e+06	7.75835e+06	1.17085	2.49762	0.0403447	C00350	Lipid Metabolism	6.75827e+06	7.45401e+06	5406244	7269771	6.24297e+06	8298486	7622533	6826868	7.88013e+06	8.16372e+06
Oxalic acid	6	277849	325201	1.17042	5.62416	0.000613906	C00209	Carbohydrate Metabolism	279641	274528	297358	256045	281671	314860	332489	333594	334532	310528
Norvaline	8	468961	548850	1.17035	2.15376	0.06588	C01799	Amino Acid Metabolism	394598	479282	531899	454786	484240	464758	532461	643611	527737	575681
PS(O-34:2)	8	2.23989e+06	2.62118e+06	1.17023	2.46256	0.0394723		Lipid Metabolism	2054753	2.02034e+06	2639815	2.34767e+06	2136869	2972460	2.55444e+06	2430935	2.42183e+06	2.72623e+06
Phe/Gly/Gly/Gly	7	126468	147969	1.17001	1.13367	0.290879		Peptide	96425.5	107148	119530	152198	157039	136521	99504.1	148978	182799	172043
PE(18:0/22:2)	8	505202	590223	1.16829	1.04948	0.327589	C00350	Lipid Metabolism	414859	402099	526741	517684	664628	809370	405331	602024	606056	528333
3-Hydroxyisovalerylcarnitine	7	101162	118111	1.16755	0.868204	0.423106			81772	85744.9	110822	118129	109342	142544	98675.7	103460	174536	71340.6
sodium dodecyl sulfate	7	2.50069e+06	2.91862e+06	1.16713	0.737488	0.485716			2.10931e+06	3271550	3.19618e+06	1888283	2.03812e+06	4.69308e+06	2859862	2305865	2.85037e+06	1.88393e+06
Glutamyllysine	7	677240	790135	1.1667	1.10116	0.314856	C04700	Peptide	673823	588735	772336	570203	781101	571687	986407	993608	583267	815706
Asp/His/Asn/Tyr/Tyr	7	114434	133439	1.16608	1.90919	0.0926481		Peptide	117799	96269.9	137928	104810	115365	152414	148263	117432	125188	123900
GSSeH	7	92136.7	107411	1.16578	1.64928	0.138193			78618.6	90480.8	86735.4	89515.2	115334	102364	99110	89024.5	126423	120132
N-lactoyl-Tryptophan	7	840784	975511	1.16024	0.736157	0.486243			340791	696253	878720	1.04594e+06	1.24221e+06	891307	977691	674634	1.05881e+06	1.27511e+06
{[1-(4-methoxyphenyl)-4-methylpentan-3-yl]oxy}sulfonic acid	7	129627	150243	1.15904	0.621918	0.552258			222985	145274	99796.3	107637	72441.7	198938	167449	150551	159055	75220.8
cellobionate	7	126525	146549	1.15827	0.92752	0.381337			81018.1	99773.8	144161	134527	173143	138309	138851	133625	201457	120505
3-(4-hydroxyphenyl)-N-(4-oxobutyl)prop-2-enimidic acid	7	876545	1.01108e+06	1.15349	0.928886	0.382323			645139	881984	1.29206e+06	666998	896544	1.18145e+06	918989	732710	1.19479e+06	1.02747e+06
Hexaethylene glycol	7	729086	839602	1.15158	0.599737	0.56701			1.29032e+06	794154	522711	540033	498211	826959	646153	649337	1.23267e+06	842895
Hydroxyprolyl-Valine	7	631500	727092	1.15137	0.886372	0.401424			408216	854856	577978	617360	699088	999322	675090	530971	784594	645483
7,2'-Dihydroxy-3',4'-dimethoxyisoflavone 7-O-glucoside	7	716120	822747	1.14889	0.71574	0.51263		Lipid Metabolism	733983	676901	764196	671036	734485	1.4107e+06	696631	658204	721341	626857
Glycyltyrosine	9	123953	142183	1.14707	0.587571	0.575074		Peptide	38355.2	148653	101712	190112	140934	208477	143509	123849	107346	127734
2-hydroxysuccinamate	7	748426	858326	1.14684	2.33813	0.0511561		Amino Acid Metabolism	874629	668024	794129	724560	680790	918222	839995	796673	810773	925966
Allocain-S	7	2.11176e+06	2.41135e+06	1.14187	0.851491	0.43159	C14174		1.83535e+06	1.66129e+06	3.39258e+06	1.66179e+06	2.00777e+06	1.91471e+06	2.58033e+06	2.38053e+06	2625205	2.55598e+06
7-Geranylformononetin	7	115172	131338	1.14037	0.872767	0.408456		Lipid Metabolism	98919.2	82269.5	100973	136584	157115	177355	126838	110530	108518	133451
N-acetyldemethylphosphinothricyl-L-alanyl-L-leucine	7	390268	444358	1.1386	0.829616	0.438461			369282	294711	389199	421185	476963	330108	344045	404511	501177	641949
N-a-Acetylcitrulline	8	269905	306135	1.13423	1.87633	0.107204	C15532	Amino Acid Metabolism	305940	222218	261648	249787	309930	305556	287882	284344	317070	335821
2-Hydroxycaproic acid	8	468126	530133	1.13246	1.11741	0.307873		Lipid Metabolism	514367	381708	500811	496318	447427	487307	540000	449526	454985	718847
Aspartyl-L-proline	7	2.8937e+06	3.27657e+06	1.13231	1.72686	0.134954		Peptide	2.83201e+06	2.99251e+06	3.14139e+06	2.53669e+06	2.96592e+06	3.21193e+06	3.54533e+06	3.42899e+06	2544969	3651640
Asn/Phe/Gly/Gly	7	160463	181222	1.12937	0.896924	0.397631		Peptide	120957	132662	139206	208653	200839	214341	146382	149132	192513	203743
2-nonanoyl-sn-glycero-3-phosphocholine	6	221098	248541	1.12412	0.55594	0.600025		Lipid Metabolism	377396	212635	173048	104520	237891	272487	265031	203001	200498	301685
erucamide	7	1.32619e+06	1.49029e+06	1.12374	1.08891	0.310108			1.27935e+06	1.10023e+06	1.79042e+06	1.25342e+06	1.20752e+06	1.65872e+06	1.31073e+06	1232951	1.58445e+06	1.66459e+06
2-Hydroxyethanesulfonate	10	565249	634468	1.12246	0.848876	0.420628	C05123	Amino Acid Metabolism	697455	381038	652225	485335	610192	609400	720933	499460	536074	806473
3-Dehydroquinate	8	117602	131343	1.11684	2.60774	0.0549227	C00944	Amino Acid Metabolism	127476	103809	119287	129665	107773	133530	129311	131886	128431	133555
4-Quinolinecarboxylic acid	7	187696	209194	1.11454	2.14647	0.068247	C06414		185548	199467	172214	179369	201881	192637	209434	223548	189310	231039
Asn/Met/Thr/Asp	7	2.60844e+06	2.90386e+06	1.11326	2.55678	0.0475402		Peptide	2.62951e+06	2.47876e+06	2.53434e+06	2.72063e+06	2678946	2.9779e+06	2.97307e+06	3.06705e+06	2.48339e+06	3.01787e+06
3-Cyanoalanine	6	930568	1.03383e+06	1.11097	1.4622	0.200012	C02512	Amino Acid Metabolism	1.00789e+06	894199	898050	981978	870719	919164	1120358	1.00854e+06	883823	1.23728e+06
PC(13:0/20:2)	8	7.30336e+06	8.10409e+06	1.10964	1.84359	0.11116	C00157	Lipid Metabolism	7686398	6940693	7.65997e+06	6.61658e+06	7.61316e+06	8435220	7029339	7.54279e+06	9185821	8327260
Ile/Trp/Val/Pro	7	83185.3	92094.3	1.1071	2.00776	0.0830197		Peptide	78782.1	87808.4	81365.2	90698.5	77272.5	83253.4	87440.6	104657	92901	92219.7
Carbamoyl phosphate	6	9417752	1.04215e+07	1.10658	3.61276	0.0156579	C00169	Amino Acid Metabolism	9323499	9740455	9421312	9191141	9412353	10032637	11241225	10830562	9867039	10136029
8-Oxocoformycin	7	108615	119880	1.10372	0.8728	0.408222	C02243		109204	142939	101857	95054.8	94018.7	150725	106063	129228	114844	98537.1
HDM2BOA-glucoside	7	364262	401196	1.1014	0.636639	0.543276			540043	269231	338716	327562	345755	452809	474242	448551	313300	317080
PE(14:0/20:1)	8	3.24385e+07	3.5707e+07	1.10076	5.05551	0.00389973	C00350	Lipid Metabolism_Glycerophospholipids [GP]	31917128	33220888	32185238	32434902	32434592	36410828	34993492	33802768	37352960	35975196
Ile/Ile/Ile/Arg/Tyr	7	4.58357e+06	5.03688e+06	1.0989	0.165552	0.873027		Peptide	4.54187e+06	10489477	4.2762e+06	2.34851e+06	1.26179e+06	1.90834e+06	1.42193e+06	13324200	6.0286e+06	2501337
PE(16:0/16:0(9Cp))	6	7.16058e+07	7.86673e+07	1.09862	3.58326	0.00758203	C00350	Lipid Metabolism	75964080	69413696	70174024	69598664	72878648	83412536	75063976	76614200	77384816	80860984
Glutamine	10	1.11898e+09	1228738792	1.09808	3.05272	0.0210927	C00064	Amino Acid Metabolism	1096909288	1093810152	1095173096	1122879080	1186147432	1317711848	1256458472	1254523880	1165839720	1149160040
prolyl-L-proline	7	1.26177e+06	1.38442e+06	1.0972	0.659015	0.528645		Peptide	1.14793e+06	1.06248e+06	988278	1.6098e+06	1.50037e+06	1.58429e+06	1.58744e+06	978398	1.6517e+06	1.12029e+06
N-Hexadecanoylpyrrolidine	7	170922	187490	1.09694	0.974248	0.368015			161935	157187	215178	127411	192897	165765	182130	212113	182785	194659
Coriandrone A	7	292076	320035	1.09573	0.620949	0.553549			327266	239649	371476	231700	290289	278005	351186	215277	433582	322126
PS(O-34:1)	8	1.58519e+06	1.72393e+06	1.08752	1.44205	0.197965		Lipid Metabolism	1.69279e+06	1.78331e+06	1.38111e+06	1.68454e+06	1384178	1.75869e+06	1.60617e+06	1666234	1.71037e+06	1.87816e+06
Pyrophosphate	6	691810	751683	1.08655	0.923962	0.382888	C00013	Energy Metabolism	841504	697976	544326	651024	724218	824256	686677	614473	829707	803305
FA hydroxy(7:0)	6	297114	322754	1.08629	1.22904	0.267463		Lipid Metabolism	302001	276530	363441	249461	294138	323004	334473	344889	319272	292130
TG(12:0/20:1/20:1)[iso3]	8	1.0046e+06	1.0907e+06	1.0857	0.61741	0.554176	C00422	Lipid Metabolism	817468	882947	1290744	854722	1.17714e+06	1229306	772501	950146	1.333e+06	1.16856e+06
Phenylacetylglycine	8	250994	272118	1.08416	0.566129	0.587791	C05598	Amino Acid Metabolism	219587	320292	263651	297154	154286	274904	311323	306371	185061	282932
2-naphthylamine-1-sulfonate	7	152093	164402	1.08093	0.211172	0.839217			102495	132341	130209	126352	269067	99503.2	105556	135401	118107	363441
Cer(d18:1/18:1)	6	1.86515e+06	2.01546e+06	1.08059	1.91388	0.0965208		Lipid Metabolism	2015375	1.86075e+06	1.81621e+06	1.74507e+06	1.88833e+06	2.07992e+06	2.0043e+06	1.98976e+06	1.80404e+06	2.19926e+06
5'-methylthioformycin	7	2.02129e+07	2.18417e+07	1.08058	0.933476	0.391287			19947268	22022682	21294798	19452888	18347010	21389446	25160762	24623172	16067816	21967080
PC(12:0/15:1)	7	2.40125e+06	2.59054e+06	1.07883	1.25066	0.249626		Lipid Metabolism	2.55285e+06	2.53001e+06	2.55411e+06	2213508	2.1558e+06	2.10293e+06	2.7327e+06	2.67085e+06	2.73068e+06	2.71553e+06
Tetracosanoic acid	6	1.42305e+06	1.53234e+06	1.0768	0.813946	0.445264	C08320	Fatty Acyls [FA]_Lipid Metabolism	1.32499e+06	1.81229e+06	1.41378e+06	1.47236e+06	1.09183e+06	1719633	1.6293e+06	1.39003e+06	1.54031e+06	1.38245e+06
Theanine	7	955299	1.02408e+06	1.072	0.564808	0.587749	C01047		830208	916662	884037	840552	1.30504e+06	922564	922612	1.00365e+06	1.35132e+06	920255
TG(14:0/14:1/14:1)	7	4.79267e+06	5.12885e+06	1.07015	1.26554	0.241344		Lipid Metabolism	4.79769e+06	4.9805e+06	4940378	5.15275e+06	4.09203e+06	5283998	5781079	5008406	4655532	4.91523e+06
2-S-cysteinyl-DOPA	7	320711	343073	1.06973	0.38101	0.717722			257594	283697	319617	364696	377949	326502	305329	463784	168709	451042
dichloro-7,11-dimethyl-3-methylene-hydroxy-12-tridecatrienoic acid	7	414821	443701	1.06962	0.34378	0.741182		Lipid Metabolism	419705	276654	669402	295985	412357	314643	441277	595253	393278	474055
4-(2-Aminophenyl)-2,4-dioxobutanoic acid	8	266157	284464	1.06878	0.425328	0.689418	C01252	Amino Acid Metabolism	261854	289053	261748	225274	292855	119569	316586	328051	330799	327313
Cerebronic acid	7	251744	268660	1.0672	0.490395	0.638902	C17873	Lipid Metabolism	284622	187815	239437	296674	250172	328106	336282	190386	267015	221514
Ala/Ala/Gly	7	258367	275435	1.06606	0.980062	0.365507		Peptide	257603	210699	264977	250555	308004	290276	286615	248360	284494	267431
N-Acetyl-D-glucosaminyldiphosphodolichol	7	188065	200253	1.0648	0.368885	0.726038	C04500		152673	215863	177091	172874	221826	252091	231924	207189	82623.1	227437
PC(2:0)	8	399963	425490	1.06382	0.966825	0.364559		Lipid Metabolism	421433	408040	403600	340221	426523	426068	473836	409182	354446	463915
VAI-2	7	5.71279e+06	6.05195e+06	1.05937	0.356724	0.731694			5.83172e+06	4.0727e+06	8449768	4279089	5.93069e+06	5030603	5723916	4884763	7534967	7085505
Ser/Gly/Gly/Tyr	7	1.39538e+07	1.47527e+07	1.05725	0.890877	0.399128		Peptide	12530378	12674693	14883294	14015992	15664737	15651924	14373863	13579311	13335191	16823210
dihydrothymidine	7	103414	109286	1.05678	0.504074	0.627933			112211	80650.6	115748	88902.8	119560	88467.9	104094	95033.7	126184	132653
2-Aminoacrylic acid	6	493985	521601	1.0559	0.922469	0.38333	C02218	Amino Acid Metabolism	537101	475312	467137	552156	438217	472040	556359	527192	477400	575013
5-Methylcytosine	8	374631	395381	1.05539	0.513044	0.622389	C02376	Nucleotide Metabolism	468237	371939	272609	397227	363140	460465	395389	348441	330213	442399
Coenzyme A	8	2.38736e+06	2.50916e+06	1.05102	0.367679	0.723351	C00010	Carbohydrate Metabolism	1.93445e+06	3.29861e+06	2169127	2645736	1.88889e+06	2891726	2.72492e+06	2854258	1.89739e+06	2.17749e+06
2-deoxyglucose-6-phosphate	7	8.43892e+06	8.86683e+06	1.05071	0.626684	0.560666			8411781	9140803	8.17801e+06	8268444	8195545	8577900	10775686	7284398	9953355	7.74282e+06
Isoleucyl-Threonine	7	237650	249428	1.04956	0.829058	0.434101		Peptide	244732	233497	229058	216640	264323	240230	239764	260427	288089	218629
FA oxo(15:0)	6	1.10974e+06	1.16032e+06	1.04557	0.477565	0.653648		Lipid Metabolism	1.40265e+06	867562	1.01848e+06	974086	1.28593e+06	1.23731e+06	1.1104e+06	1163057	1064121	1.22669e+06
3-O-Methyl-myo-inositol	8	1.42201e+06	1.4852e+06	1.04444	0.222084	0.830257	C03660	Carbohydrate Metabolism	1.9854e+06	1.26605e+06	1.48059e+06	939506	1.43851e+06	1.81645e+06	1.00636e+06	1450196	991615	2.1614e+06
Cys/Cys/Cys/Phe/Asn	7	468155	488436	1.04332	0.663912	0.530475		Peptide	501608	463434	444987	428672	502075	539953	435122	419570	551510	496024
Ile/Lys/Thr/Thr/Tyr	7	272043	283518	1.04218	0.26869	0.795125		Peptide	209862	241682	375666	214235	318769	301619	183099	306481	276268	350122
Cys/Cys/Asn/Gln/Thr	7	228687	236972	1.03623	0.207488	0.842678		Peptide	274920	328722	244683	154226	140882	182464	291038	250940	235506	224913
Cys/Cys/Asp/Gly/Asn	7	84873.4	87907.1	1.03574	0.253943	0.808351		Peptide	69011.1	86822.7	101206	86283.5	81044	108074	61766.1	63355.9	112026	94313.9
PS(16:0/18:2)	6	5.33825e+06	5.5269e+06	1.03534	0.694481	0.510815		Lipid Metabolism	5405292	5.78951e+06	5438293	5.02384e+06	5034330	6382182	5.60672e+06	5.24394e+06	5334470	5067159
Carbendazim	7	126688	131149	1.03521	0.309507	0.766754	C10897		80310.2	148088	148783	125769	130489	137727	104956	147384	137504	128172
1-(octadecenoyl)-sn-glycero-3-phospho-(1'-sn-glycerol)	7	362739	375155	1.03423	0.199262	0.847667		Lipid Metabolism	413024	275453	279403	408620	437194	441267	376298	220681	316602	520926
PC(12:0/20:2)	8	2.81085e+07	29020090	1.03243	0.233226	0.822671	C00157	Lipid Metabolism	21865674	36255704	30149054	33428676	18843394	36450580	28800500	26193300	24704122	28951948
Proline	10	2.55737e+09	2.63817e+09	1.03159	0.982157	0.359496	C00148	Amino Acid Metabolism	2618574056	2332619240	2627271400	2477591784	2730808296	2523737832	2596920808	2595900392	2694853864	2779418088
1-(2-Thienyl)-1-butanone	7	92546.5	95401.9	1.03085	0.33564	0.750951			84980	67659.3	101763	115635	92695.6	89223.2	101789	101827	89786.8	94384.2
N-(docosenoyl)-tetradecasphing-4-enine-1-phosphoethanolamine	7	621410	640158	1.03017	0.462641	0.655977		Sphingolipids [SP]	707999	535025	640265	605619	618141	700911	656200	593228	552172	698281
N-(tetracosenoyl)-tetradecasphing-4-enine	6	566744	583486	1.02954	0.31361	0.76329		Lipid Metabolism_Sphingolipids [SP]	571072	506331	739118	526486	490715	592168	576061	538428	686309	524465
)-5-[(tert-butylamino)-2'-hydroxypropoxy]-1,2,3,4-tetrahydro-1-naphthol	7	354949	365294	1.02915	0.113326	0.912659			236672	260490	596524	433158	247899	378405	479496	472880	335749	159940
DL-Methionine sulfone	7	84660.2	87110.1	1.02894	0.190367	0.853883			111769	95877.5	77037.8	68709.1	69907.7	116311	85081.1	57785.2	78121.8	98251.8
Benzoic acid	6	2.18151e+06	2.24327e+06	1.02831	0.625086	0.557036	C00539	Amino Acid Metabolism	2.19315e+06	2.17104e+06	2.32493e+06	2116422	2102009	2.27638e+06	2466179	2.35629e+06	1.93189e+06	2.1856e+06
Trehalose 6-phosphate	10	1.6129e+06	1.65267e+06	1.02465	0.140863	0.892016	C00689	Carbohydrate Metabolism	2.47717e+06	1.06096e+06	1.64586e+06	1382159	1.49838e+06	1.88637e+06	1.90808e+06	1.9176e+06	1.2663e+06	1284981
Asp/Ser/Arg	7	193994	198542	1.02344	0.486583	0.641538		Peptide	195865	178110	194260	210411	191325	199624	181941	225487	201385	184272
Palmitic amide	7	2.09232e+06	2.13531e+06	1.02055	0.0634633	0.951297			1.54031e+06	1.25555e+06	4398921	1.73442e+06	1.53242e+06	2320462	2.99768e+06	1.40547e+06	1.25233e+06	2700621
Glutamic acid	10	2.57273e+08	262528600	1.02043	0.461979	0.665199	C00025	Amino Acid Metabolism	287461192	245551496	279367272	231848888	242135944	267319320	266901752	252448392	258991192	266982344
Permanganate	7	317718	324134	1.0202	0.144128	0.888995			384079	266507	215821	344935	377247	342911	298791	224255	402938	351775
6-Butyryl-5,7-dihydroxy-8-(3',3'-dimethylallyl)-4-phenylcoumarin	7	4.37194e+06	4.45824e+06	1.01974	0.163148	0.876621		Lipid Metabolism	2554485	4.84385e+06	4.11324e+06	5123053	5.22505e+06	4772284	4.36202e+06	4085410	4.05971e+06	5.01179e+06
Asp/Lys/Asp/Cys	7	1.04876e+06	1.06798e+06	1.01833	0.336727	0.746523		Peptide	968644	1.07441e+06	1.00055e+06	1.14488e+06	1.05533e+06	1.24273e+06	1.02143e+06	952323	1.07487e+06	1.04858e+06
Riboflavin	8	2.80404e+06	2.855e+06	1.01818	0.231992	0.822718	C00255	Metabolism of Cofactors and Vitamins	2.41007e+06	2.88792e+06	2.57486e+06	3.11233e+06	3.03499e+06	3347629	2.52804e+06	2.93405e+06	2.40378e+06	3.0615e+06
Methionine	10	296313608	301341080	1.01697	0.221459	0.830414	C00073	Amino Acid Metabolism	290745608	303747656	301947624	246697480	338429672	345377416	277725288	303411720	250098040	330092936
potassium dihydrogen phosphate	7	541435	550492	1.01673	0.414209	0.690282			531512	500056	604633	527959	543014	568196	522271	594135	531770	536086
PS(18:0/18:2)	8	15756585	1.60113e+07	1.01617	0.379434	0.721235		Lipid Metabolism	15690378	15873617	15509031	16372704	15337195	18214754	16671928	15539370	14768464	14862095
FA methyl(16:1)	6	2.4667e+06	2.49835e+06	1.01283	0.172817	0.868018		Lipid Metabolism	2.27627e+06	2321972	2.36261e+06	2606920	2.76572e+06	3.02616e+06	2.25077e+06	2.12047e+06	2.49136e+06	2602983
CHAPS	7	1.70208e+07	1.71957e+07	1.01027	0.285479	0.783496	C11321		17858226	17325602	16498021	17454442	15967696	16232189	18368142	18051222	15786512	17540252
3-hydroxy-3-methyl-2-oxo-butanoic acid	6	1.33208e+06	1.34461e+06	1.0094	0.188553	0.855377	C04181	Amino Acid Metabolism	1.40314e+06	1382276	1.17187e+06	1.3451e+06	1.35803e+06	1.18783e+06	1.34599e+06	1.32343e+06	1.3506e+06	1.51519e+06
Stearic acid	6	5.92866e+07	59836664	1.00928	0.0344604	0.973482	C01530	Fatty Acyls [FA]_Lipid Metabolism	45614216	88103344	46493184	71552480	44669532	110352800	40034180	63148880	45804000	39843460
5-hydroxy-6-methylbenzimidazole	7	279249	281736	1.00891	0.141496	0.893999			282294	277362	221820	331158	283609	283731	283938	278899	272764	289347
Leucine	10	3.88194e+08	3.91229e+08	1.00782	0.13996	0.892727	C00123	Lipid Metabolism_Amino Acid Metabolism	354105384	388471848	401041192	374056456	423296552	346889672	381551240	402615272	370453256	454633512
Isopropylmaleate	6	1.35898e+06	1.36523e+06	1.0046	0.083081	0.936729	C02631	Amino Acid Metabolism	1129199	1.35111e+06	1.34958e+06	1.55796e+06	1.40704e+06	1.29233e+06	1.38158e+06	1.47211e+06	1.34831e+06	1.33183e+06
Flavin Mononucleotide	8	179182	179444	1.00146	0.0258674	0.980009	C00061	Energy Metabolism	155439	198074	190114	168617	183665	204661	175135	169897	179847	167680
mercaptosuccinate	7	211457	211540	1.00039	0.00974939	0.992461			234797	206780	212812	202142	200753	218110	203827	192440	220491	222831
Muscarine	7	105431	105123	-1.00293	0.0361443	0.972056	C07473		108321	126805	95574.2	100911	95544.1	121278	93396.9	118841	93064.3	99036.2
11-amino-undecanoic acid	7	627250	625009	-1.00358	0.177669	0.865526	C19325		671921	611079	614945	609860	628443	639763	628555	626212	620082	610434
2-Dodecylbenzenesulfonic acid	7	113299	112872	-1.00379	0.136346	0.895553			115422	113667	116774	113524	107110	117259	107013	112374	107298	120414
PE(15:0/20:2)	8	1.43836e+08	1.43242e+08	-1.00415	0.0863342	0.934955	C00350	Lipid Metabolism	147395288	147497112	139568744	143106840	141611720	168091896	137472456	133813232	130935560	145894680
Iminoaspartic acid	6	116245	115740	-1.00436	0.031115	0.976379	C05840	Metabolism of Cofactors and Vitamins	115245	131091	118714	118993	97181.9	91786.6	133529	89979	95629.4	167777
Secobarbital	7	2.16984e+06	2.15839e+06	-1.0053	0.0915159	0.930188			2.07197e+06	2.17657e+06	2.37182e+06	2.08288e+06	2.14594e+06	1.8969e+06	2571371	2.08561e+06	2.05899e+06	2179062
Phytuberin	7	2.92748e+06	2.90938e+06	-1.00622	0.0456832	0.965076	C09709		2.58159e+06	2.62365e+06	3.56973e+06	2.90806e+06	2.95436e+06	2.10208e+06	2.26945e+06	3.76085e+06	3.73188e+06	2.68263e+06
gamma-glutamyl-p-nitroanilide	7	398139	395518	-1.00663	0.0444462	0.965721			290174	317438	553797	387015	442273	288472	494738	418483	348389	427510
TG(40:2)	8	1.07245e+06	1.06405e+06	-1.0079	0.0941672	0.927402		Lipid Metabolism	1.10446e+06	1228023	1.07783e+06	1.07135e+06	880607	968216	1.18851e+06	1.21787e+06	1.09977e+06	845885
N-(3-oxo-hexanoyl)-homoserine lactone	7	250372	248348	-1.00815	0.043129	0.966752	C11839	Lipid Metabolism	366795	196401	314517	194991	179154	181094	225030	273114	220222	342282
Silicic acid	7	7.83406e+06	7.76995e+06	-1.00825	0.225709	0.830455			7969538	7.06318e+06	8626029	7448717	8062837	7544569	7.72445e+06	7.70154e+06	7.76928e+06	8109905
PG(35:1)	8	1.07593e+06	1.06589e+06	-1.00942	0.0516881	0.960139		Lipid Metabolism	1318350	624069	1.05076e+06	884708	1.50174e+06	629557	1.07451e+06	1.09728e+06	1.30201e+06	1226079
Fasoracetam	7	94327.6	93396.1	-1.00997	0.04729	0.963492	C13311		70728.8	73556.5	139692	96556.4	91104.2	128032	118677	40199.5	88089.5	91982.4
methylmethanesulfonate	7	116326	115119	-1.01049	0.378178	0.715821			111985	123276	119022	118180	109166	115956	117595	111331	120523	110188
threo-Syringoylglycerol	7	162879	161102	-1.01103	0.0887369	0.931901			133395	113064	174139	193725	200072	165591	127106	152148	170003	190662
PE(16:0/18:0(11Cp))	8	3.59848e+07	3.55859e+07	-1.01121	0.164995	0.873216	C00350	Lipid Metabolism	33322652	36745872	41422824	33044804	35387800	42664056	34598728	33125294	31905466	35635772
4,7-dioxo-octanoic acid	7	570050	562713	-1.01304	0.193524	0.852855		Lipid Metabolism	531068	550316	624860	545855	598153	573095	687306	508220	504858	540086
Lys/Phe/Arg	7	257886	254363	-1.01385	0.214312	0.837644		Peptide	246884	239555	258676	262908	281408	238784	271281	212517	299811	249421
3-Dehydrocarnitine	7	544353	536899	-1.01388	0.0867367	0.933657	C02636		822237	507699	569359	396945	425526	566272	561469	660593	440239	455924
Methylergonovine	7	114821	113121	-1.01503	0.814214	0.457495			115976	115195	113970	115355	113610	106268	110756	116278	115061	117241
Loteprednol	7	2.62274e+06	2.58385e+06	-1.01505	0.216054	0.835861			2178576	2.73937e+06	2.57397e+06	2.48423e+06	3.13755e+06	2889401	2.61053e+06	2566394	2.36931e+06	2.48361e+06
Ala/Gly/Arg	7	645930	636180	-1.01533	0.147304	0.887713		Peptide	755340	633030	581982	659699	599599	845695	611570	558059	662642	502933
4-Carboxynevirapine	7	180348	177462	-1.01626	0.129277	0.902118			193971	119636	235489	146033	206611	153369	199448	172054	187004	175435
Alpha-Ketooctanoic acid	8	464839	457232	-1.01664	0.113455	0.913312		Lipid Metabolism	418875	340788	642450	358612	563472	454214	468907	539898	345556	477584
Nicotinic acid adenine dinucleotide	10	252101	247968	-1.01667	0.114807	0.912014	C00857	Metabolism of Cofactors and Vitamins	205727	301499	211792	264843	276644	279193	172628	198304	242806	346910
FA methyl(12:0) dodecanoic acid	8	307673	302620	-1.0167	0.25198	0.811222		Lipid Metabolism	288907	322813	322086	303052	301508	304471	351281	326888	238418	292044
Isovaleric acid	7	4.41187e+06	4.33075e+06	-1.01873	0.35778	0.729837	C08262	Lipid Metabolism	4791070	3897056	4.31167e+06	4.63296e+06	4.42657e+06	4380964	4.70107e+06	4.02108e+06	3876243	4674371
Dihydroxyacetone phosphate	8	1.53703e+06	1.50865e+06	-1.01881	0.149873	0.884786	C00111	Carbohydrate Metabolism	1.60537e+06	1.51951e+06	1.76234e+06	1.10058e+06	1.69734e+06	1.273e+06	1.78065e+06	1945796	1.19275e+06	1.35107e+06
PE(16:0/10:0)	6	564778	554024	-1.01941	0.176727	0.864924		Lipid Metabolism	702910	602216	622140	414920	481706	533704	553087	646426	587201	449700
Alanyl-Asparagine	7	903652	886184	-1.01971	0.178999	0.865338		Peptide	697249	787232	845663	948813	1.2393e+06	962166	914637	794728	855188	904203
FA methyl(8:0)	8	5.61546e+06	5.50174e+06	-1.02067	0.117074	0.909705		Lipid Metabolism	5020176	3.58142e+06	7.06571e+06	7.40712e+06	5.00288e+06	5.48641e+06	7987563	4563663	5.21406e+06	4.25701e+06
gamma-Amino-gamma-cyanobutanoate	6	323545	316746	-1.02147	0.293265	0.776838	C05715	Amino Acid Metabolism	315983	323012	277970	384057	316705	365730	286192	291990	298205	341612
2-Hydroxydecanedioic acid	7	91223.1	89153.7	-1.02321	0.119017	0.908347			78085.4	56411.5	129669	75852	116098	72490.4	68727.6	100590	77747.2	126213
dimethylsuberimidate	7	382635	373817	-1.02359	0.221599	0.832178			429270	365957	406013	326250	385687	312724	507339	356963	313650	378408
Theasapogenol A	7	283180	276393	-1.02456	0.148942	0.885341			187477	253085	341831	281869	351640	254987	215911	311287	207957	391823
Oxidized glutathione	8	83803.8	81671.3	-1.02611	0.110194	0.915541	C00127	Amino Acid Metabolism	109556	95177.9	79938.4	85121.1	49225.9	143013	88038.3	64050	48972.9	64282.2
Polypropylene glycol (m w 1,200-3,000)	7	345619	336785	-1.02623	0.40357	0.699487			364347	340100	326015	377950	319684	325657	361668	387414	275247	333938
Linoleamide	7	507352	492171	-1.03085	1.00985	0.357758		Lipid Metabolism	503806	476511	547995	478603	529844	493405	471687	496208	502849	496703
Valyl-Tyrosine	7	198353	192248	-1.03176	0.187682	0.857258		Peptide	176070	248647	130300	282096	154650	192262	211942	237580	156261	163192
Glu/Asp/Asp/Asp	7	272081	263566	-1.03231	0.335134	0.748578		Peptide	194308	254577	314773	312122	284624	256562	262361	290587	222408	285910
CMP-N-trimethyl-2-aminoethylphosphonate	8	111039	107488	-1.03303	0.672746	0.524206	C05674	Lipid Metabolism	105422	119007	112552	104559	113655	106668	91757.4	118646	106732	113637
2-Hydroxyestrone sulfate	7	700081	676143	-1.0354	0.249334	0.809505			630862	543441	863598	628119	834385	478381	650162	627530	925969	698672
Tetradecenoyl-CoA	6	405213	389652	-1.03994	0.496607	0.633012	C05273	Lipid Metabolism	351016	474834	409767	433930	356520	365086	448866	430384	348234	355691
CAPS	7	5.84972e+07	5.62291e+07	-1.04034	0.958983	0.39153		Medium Component	58217552	58499444	59011436	58307248	58450264	53716012	56928032	60135876	48578352	61787200
Amisulpride	7	1.15863e+06	1.1128e+06	-1.04119	0.498728	0.632156			1.07352e+06	1.07931e+06	1.0609e+06	1.23218e+06	1.34726e+06	1.07001e+06	1.07363e+06	1.20553e+06	891932	1.32288e+06
Ureidoisobutyric acid	8	193458	185640	-1.04211	0.304391	0.769868	C05100	Nucleotide Metabolism	186467	121064	192950	213185	253622	238548	168514	179566	158060	183510
7-Methylguanine	9	332145	317909	-1.04478	0.383206	0.714575	C02242		395528	326963	337424	300175	300635	224494	272635	325209	351559	415648
Cys/Phe/His/Pro/Arg	7	2.34566e+06	2.24028e+06	-1.04704	0.447794	0.666478		Peptide	1.95067e+06	2197003	2966708	2112077	2.50186e+06	2.06558e+06	2.06277e+06	2.44355e+06	1896096	2.73339e+06
N2-(2-Carboxyethyl)arginine	7	4.05215e+06	3.86873e+06	-1.04741	0.333073	0.74797	C06655	Biosynthesis of Secondary Metabolites	2.68325e+06	3942351	3.96166e+06	5341477	4331992	3336615	3.20979e+06	3711054	3.91907e+06	5167095
Gonyautoxin V	7	431511	411941	-1.04751	0.324866	0.754141			400720	308977	471723	527386	448749	471455	331001	286665	418359	552225
(1S,3R,20R)-20-(3R,4-dihydroxy-4-methy-propyl)-19-nor-9,10-seco-5,7-cholestadien-1,3,25-triol	7	7.67396e+06	7.31123e+06	-1.04961	0.716855	0.501395		Lipid Metabolism	8706910	8.07301e+06	8393610	6808757	6387492	7529587	7.30691e+06	6687297	7.99153e+06	7.04083e+06
PE(18:1/14:0)	7	1.04643e+07	9.96963e+06	-1.04962	0.841729	0.436256	C00350	Lipid Metabolism	10224127	10630016	10987680	9725264	10754562	9031385	9214293	11477795	9019235	11105448
2-Hydroxymyristic acid	7	245806	233736	-1.05164	0.168546	0.871565	C13790	Lipid Metabolism	304272	279318	281595	1000	362846	285528	146524	286211	154770	295650
3,5-Dichloro-4-hydroxy-2-methoxy-6-methylbenzoic acid	7	344762	327770	-1.05184	1.49354	0.182193			339072	343334	367427	338148	335830	329697	314410	301857	359974	332912
N-Undecylbenzenesulfonic acid	7	7.46556e+06	7.07461e+06	-1.05526	0.145108	0.888482			3.97774e+06	12592854	5.49373e+06	9885873	5.37759e+06	14372314	3.61692e+06	9627087	4.35479e+06	3.40193e+06
1-tetradecanoyl-2-hexadecanoyl-sn-glycero-3-phospho-(1'-sn-glycerol)	7	643591	609733	-1.05553	1.2488	0.259861		Lipid Metabolism	689160	607644	713270	587740	620141	575964	601017	604193	619464	648028
Phe/His/Ile/Pro/Trp	7	1.00975e+06	956502	-1.05567	0.268711	0.799754		Peptide	900263	895497	1.7345e+06	595677	922823	770232	1.0825e+06	997056	923416	1.00931e+06
Diethanolamine	10	638265	604448	-1.05595	0.290867	0.778568	C06772	Lipid Metabolism	411246	753078	875375	576900	574727	791951	455767	749177	665221	360125
Saccharin	7	123256	116566	-1.05739	0.0979877	0.925034	C12283		26480.7	103674	84882.6	356418	44826.4	172881	89482.7	32456.3	211073	76939.6
FAD	10	1.03262e+06	976138	-1.05786	1.27899	0.239225	C00016	Metabolism of Cofactors and Vitamins	1.04388e+06	1.0221e+06	1.15028e+06	930783	1.01606e+06	1.0407e+06	967186	880712	987901	1.00419e+06
11-nitro-1-undecene	7	492350	465292	-1.05815	1.2212	0.26012			458225	483294	490248	538231	491754	433749	519717	491908	423631	457456
6-Phosphonoglucono-D-lactone	8	90726.8	85625.3	-1.05958	0.322656	0.757629	C01236	Carbohydrate Metabolism	66910.9	69081.3	87668.2	86312.9	143661	60559.2	96817.5	76656.4	92676.5	101417
N-Acetylglutamic acid	8	6.56431e+06	6.18891e+06	-1.06066	0.545789	0.608492	C00624	Amino Acid Metabolism	5.71783e+06	6.56432e+06	6541876	6.92624e+06	7071274	4.61947e+06	5852114	7810764	5084330	7.57789e+06
Galbeta1-4(Fucalpha1-3)GlcNAcbeta1-3Galbeta1-3GalNAcbeta1-4(NeuAcalpha2-3)Galbeta1-4Glcbeta-Cer(d18:1/24:0)	7	768872	721413	-1.06579	1.3209	0.223238		Lipid Metabolism	737140	762072	703743	860349	781054	759932	680577	645397	762691	758469
Hexanal	7	538352	504243	-1.06764	0.447998	0.669632	C02373	Lipid Metabolism	461217	410510	580532	782561	456938	589218	443419	538526	551805	398247
15(R)-hydroperoxy-EPE	7	2.15276e+07	20130634	-1.06939	2.17582	0.0640627		Medium Component	22258752	20576690	21222460	22583536	20996428	21000576	20268992	21099364	18234850	20049388
N-hydroxy-L-dihomomethionine	7	360801	336551	-1.07205	0.864198	0.415334			347953	387856	392711	371454	304030	302831	417548	347032	285085	330260
Subaphylline	7	373492	348241	-1.07251	0.43208	0.68057	C10497		290640	268439	544029	326660	437692	341364	267606	317053	422476	392705
N-Acetylaspartylglutamic acid	7	77515.8	72069.7	-1.07557	0.295485	0.77764	C12270		58116.6	141680	74254	59613.3	53914.8	88692.5	92345.5	51926.7	73152.6	54231.2
PC(14:1/15:0)	8	1.08313e+06	1.00399e+06	-1.07882	0.959851	0.366965	C00157	Lipid Metabolism	1.04448e+06	1.17914e+06	1.22505e+06	990585	976370	1213186	1.09928e+06	900303	929718	877483
Kanzonol V	7	6.61336e+06	6.12058e+06	-1.08051	1.50272	0.191501			6205100	6.69926e+06	6559785	6.68107e+06	6.92159e+06	6.03099e+06	6594683	6.23325e+06	5.00452e+06	6.73949e+06
2-oxohexa-4,5-cyclopropyl-5-enoate	7	293749	271251	-1.08294	0.53597	0.612065			370641	237377	398060	210362	252304	252910	260208	342268	261135	239734
O-Phosphoethanolamine	8	8.03151e+06	7.40249e+06	-1.08497	0.694731	0.519338	C00346	Amino Acid Metabolism	7786225	9045380	7.55171e+06	8.1721e+06	7.60215e+06	9632818	9109878	6.32152e+06	6.90544e+06	5.0428e+06
Trimetaphosphoric acid	8	2.50828e+06	2.31129e+06	-1.08523	3.29959	0.0108813	C02466	Nucleotide Metabolism	2583878	2.41062e+06	2.47274e+06	2.44677e+06	2.62741e+06	2.42978e+06	2.20363e+06	2.2278e+06	2375477	2.31976e+06
N-(tetracosanoyl)-tetradecasphing-4-enine	8	558325	514410	-1.08537	0.493959	0.639362	C00195	Lipid Metabolism_Sphingolipids [SP]	739778	641745	665369	429868	314864	520732	472461	438302	477743	662812
LysoPC(14:0/0:0)	8	3.55202e+06	3.27166e+06	-1.0857	0.566428	0.587134	C04230	Lipid Metabolism	4634264	3.38022e+06	2917894	2.62249e+06	4.20525e+06	4289615	2.88231e+06	3095282	2.46024e+06	3.63084e+06
PS(P-33:1)	8	520491	478988	-1.08665	0.530754	0.610378		Lipid Metabolism	472000	352750	643280	542498	591928	660807	366998	338256	554592	474285
Gly/Lys/Leu/Asn/Arg	7	167226	153418	-1.09	0.706664	0.500281		Peptide	168058	173370	194563	119517	180620	194878	119261	181095	144016	127842
FA oxo(7:0)	6	428832	390569	-1.09797	1.0842	0.310244		Lipid Metabolism	371534	381658	507684	471526	411757	456151	405321	376084	311971	403320
NADH	8	763389	693720	-1.10043	0.677549	0.518341	C00004	Energy Metabolism	996191	762814	748846	631453	677640	862985	837790	741903	600182	425740
heptadecasphing-4-enine	7	324335	294604	-1.10092	1.58506	0.160009		Lipid Metabolism	339974	312222	337195	340233	292050	300258	349068	299801	258320	265571
Glu-Ala-Gly-CHO	7	136779	124063	-1.1025	0.578644	0.579731			115548	140550	175862	99607.4	152329	183023	97863.5	136777	82820.5	119829
PI(35:2)	6	676479	612930	-1.10368	0.884046	0.405761		Lipid Metabolism	568205	655836	782359	620109	755884	849358	558873	562138	532180	562099
(2R,4S)-2,4-Diaminopentanoate	6	2.94313e+06	2.66651e+06	-1.10374	3.18064	0.014259	C03943	Amino Acid Metabolism	2808231	2.98183e+06	2.84937e+06	3.10328e+06	2.97295e+06	2537718	2.70378e+06	2.49769e+06	2.88582e+06	2707539
PC(14:0/20:2)	6	1.54124e+08	1.39259e+08	-1.10675	4.52247	0.00198279	C00157	Lipid Metabolism_Glycerophospholipids [GP]	151322200	156370152	146991480	159566264	156370280	148474200	138388552	137255688	134106328	138068120
Atherosperminine	7	97940.2	88489.8	-1.1068	1.55062	0.173551			90549.1	100746	96179.6	95735.7	106491	87001	97062.1	72641.1	82055.4	103689
N-(eicosenoyl)-tetradecasphing-4-enine	6	2.02644e+06	1.82837e+06	-1.10833	1.9233	0.0963735		Lipid Metabolism_Sphingolipids [SP]	2.12719e+06	1.81011e+06	2.05711e+06	2.10466e+06	2.03312e+06	2.0905e+06	1.70676e+06	1.82433e+06	1.59395e+06	1926314
4-Nitroaniline	7	1.3612e+06	1.22806e+06	-1.10842	0.386299	0.709399	C02126		1.62271e+06	910814	2221331	886519	1.16463e+06	2.07776e+06	1.10909e+06	1090632	1.22278e+06	640016
TG(14:0/14:0/16:0)	7	716695	646384	-1.10878	0.847755	0.436269		Lipid Metabolism	953762	688896	462930	710510	767375	661250	689625	704091	615577	561376
(2xi,6xi)-7-Methyl-3-methylene-1,2,6,7-octanetetrol	7	710077	637948	-1.11306	1.18791	0.269106			699555	752565	775978	553510	768776	508961	661681	595272	642796	781029
Tiglylcarnitine	7	138626	124439	-1.11401	0.625857	0.559543			150561	89197.9	200091	162716	90565.1	129248	136772	104045	111458	140672
dansyl chloride	7	3524433	3.15072e+06	-1.11861	0.753981	0.489447			3.77933e+06	3.40782e+06	3221363	3.73836e+06	3.47529e+06	4849171	2.01571e+06	2.48044e+06	3.02146e+06	3.38684e+06
PE(18:1/16:0)	7	3.08118e+06	2.75259e+06	-1.11938	2.65907	0.0300455	C00350	Lipid Metabolism	3.01332e+06	3.14535e+06	3.3503e+06	2.98808e+06	2.90885e+06	3.05851e+06	2857645	2.49898e+06	2626054	2721743
4-hydroxy-nonanoic acid	7	177245	157797	-1.12325	0.867645	0.422296		Lipid Metabolism	185331	184683	199535	147583	169094	216554	135675	126193	197303	113257
4-Imidazolone-5-propionic acid	6	256381	227701	-1.12596	1.34715	0.215512	C03680	Amino Acid Metabolism	263261	233821	307399	246715	230708	199381	264771	190010	218321	266021
PE(37:1)	8	2.02055e+07	1.7917e+07	-1.12773	2.1826	0.0608395	C00350	Lipid Metabolism	19844872	21853938	18993566	18221330	22113700	20374512	17367176	16253433	17104392	18485588
Cellobiono-1,5-lactone	7	109550	96958.9	-1.12986	1.1533	0.304	C01093		117684	116226	103578	103040	107220	122637	92409.3	62199.1	93569	113980
Behenic acid	6	1.42533e+06	1.25852e+06	-1.13254	1.78007	0.115394	C08281	Fatty Acyls [FA]_Lipid Metabolism	1.26878e+06	1.42563e+06	1.52875e+06	1.25979e+06	1.6437e+06	1475757	1.22356e+06	1.16938e+06	1.26012e+06	1.1638e+06
Ala/Cys/Asn/Ser/Thr	7	307851	271485	-1.13395	1.67068	0.142888		Peptide	270260	261405	352187	307646	347758	288800	241051	290923	249305	287347
PE(16:0(9Cp)/16:0(9Cp))	6	3.18638e+07	2.80724e+07	-1.13506	4.9929	0.00265347	C00350	Lipid Metabolism	30939158	31887506	34065236	30048892	32378330	28671868	27255778	27448542	27991196	28994510
Galactosamine	8	608059	535300	-1.13592	1.90976	0.0978388	C02262	Carbohydrate Metabolism	661362	541622	606957	586486	643868	513553	653497	528441	462919	518091
Carboxymethyloxysuccinate	7	6.45373e+06	5.64942e+06	-1.14237	1.43296	0.192518	C03600		7936738	6909363	6.29369e+06	5.55261e+06	5.57626e+06	6.79233e+06	5.65803e+06	4802178	5825947	5168644
Ala/Ile/Ile/Asn/Trp	7	349568	304205	-1.14912	0.906359	0.394865		Peptide	387799	382209	412296	292929	272607	463818	234574	268626	250200	303807
4-Hydroxyhexan-3-one	7	745932	649076	-1.14922	1.34214	0.217473	C02948		753948	536062	773368	856404	809880	664420	683923	488505	773828	634702
PC(13:0/18:1)	8	1.74154e+07	1.51336e+07	-1.15078	4.10196	0.00645006	C00157	Lipid Metabolism_Glycerophospholipids [GP]	16734892	17631872	18105948	17667848	16936372	15646358	13436356	14792205	16388728	15404292
octadecenoic acid	6	1.05496e+08	9.15166e+07	-1.15276	1.64616	0.161895		Lipid Metabolism	99966800	101726688	102627528	108430328	114730168	117913856	73271264	76394464	92468152	97535032
Acetylhomoserine	10	7378777	6.3679e+06	-1.15875	1.99014	0.0820838	C01077	Amino Acid Metabolism	8607693	7023322	7.52682e+06	6591714	7.14433e+06	7704559	5.66673e+06	5.73005e+06	6.10262e+06	6635554
Arachisprenol 12	7	339114	292004	-1.16133	1.66502	0.134736			392630	284292	317061	331945	369644	350289	325895	231972	277621	274245
Heptanoylcarnitine	7	213750	183809	-1.16289	1.00299	0.355435			190190	290824	162954	161360	263422	137421	196453	175480	216438	193252
Palmitoleic acid	8	1.7629e+08	151296264	-1.1652	1.44577	0.189501	C08362	Lipid Metabolism_Lipid Metabolism	151192264	164364136	164548344	200748824	200598888	195662584	120763632	125107648	147095096	167852360
Bicine	7	161527	138530	-1.16601	1.34624	0.225953			141528	158936	191018	157928	158224	132431	123905	187353	151924	97036.8
Azelaic acid	9	455333	390152	-1.16706	0.90037	0.397495	C08261	Xenobiotics Biodegradation and Metabolism	590294	471741	431026	335127	448476	621219	384917	331453	292231	320943
3-Hydroxy-2-methyl-[R-(R,S)]-butanoic acid	7	1.44009e+06	1.23179e+06	-1.1691	2.07634	0.0998093			1.66856e+06	1.30982e+06	1.68704e+06	1.24056e+06	1.29445e+06	1.24708e+06	1.14864e+06	1.22371e+06	1.26726e+06	1.27224e+06
Damascenine	7	394040	336289	-1.17173	0.509908	0.628464	C10588		152640	473320	278280	741460	324497	359922	475424	348765	342530	154802
Asn/Thr/Thr/Tyr	7	236479	201602	-1.173	0.793435	0.451448		Peptide	292319	272804	196925	272490	147858	327399	214025	182950	144725	138910
Dicyclohexyl disulfide	7	108041	92062.1	-1.17357	0.891499	0.399118			68968	146895	100053	96301.7	127987	137697	82183.2	83658	87454	69318.3
Caproic acid	7	2.67874e+06	2.27487e+06	-1.17754	1.54801	0.169107	C01585	Lipid Metabolism	2102370	2.19763e+06	2922361	3.25764e+06	2.91372e+06	2.06526e+06	2.56585e+06	2.16494e+06	1.96752e+06	2.61078e+06
Guanosine	10	6613146	5.59247e+06	-1.18251	1.95856	0.0868293	C00387	Nucleotide Metabolism	6.56787e+06	5666342	7382031	5816833	7.63265e+06	6.2414e+06	5.11557e+06	4.64968e+06	5512018	6443688
Palmitoylethanolamide	8	263663	222281	-1.18617	0.799292	0.460724	C16512	Fatty Acyls [FA]_Lipid Metabolism	318434	134103	416242	254276	195258	237425	212767	162325	263307	235582
Galactose	8	1.5073e+07	1.27059e+07	-1.1863	2.12265	0.0673652	C00984	Carbohydrate Metabolism	14017118	17734036	15168806	14879374	13565725	15818181	12219780	12711502	10692917	12087029
3-O--D-glucosyl-esculetin	7	382025	321909	-1.18675	3.06154	0.0214709			403362	331034	350207	410658	414866	321702	314060	293840	328937	351004
Tricosapentaene	7	294524	247580	-1.18961	1.08058	0.313442		Lipid Metabolism	249148	312206	389657	272122	249486	256341	344023	136942	283168	217424
Ala/Cys/Phe/Phe/Gln	7	129391	108485	-1.1927	1.11092	0.299498		Peptide	114586	133594	105808	109976	182990	114826	103891	150319	74892.4	98498.5
FA hydroxy(9:0) hydroxy-nonanoic acid	8	668821	560149	-1.194	1.82716	0.108301		Lipid Metabolism	769730	633478	790474	543569	606852	687493	579926	520411	529213	483704
Epinephrine	8	519479	434986	-1.19425	1.21726	0.269941	C00788	Amino Acid Metabolism	412220	532444	620429	350257	682047	341569	536638	417045	441619	438055
Glu/Ile/Pro/Tyr	7	367822	307723	-1.1953	1.62513	0.151737		Peptide	382135	325704	390149	323103	418017	259985	398602	316513	216984	346532
N-acetyl-S-(N-allylthiocarbamoyl)-L-cysteine	7	207976	173824	-1.19647	1.0161	0.362799			193975	115817	278215	165130	286743	150341	191419	177563	180075	169722
PE(16:0/22:2)	6	3.64794e+06	3.0438e+06	-1.19848	3.88685	0.008997	C00350	Lipid Metabolism	3536077	4099439	3.32491e+06	3.44628e+06	3.83299e+06	3.01696e+06	2.85475e+06	2.96214e+06	3201856	3.18327e+06
Glycylproline	7	2.56331e+06	2.13207e+06	-1.20227	2.28876	0.052742		Peptide	2.32722e+06	2.43457e+06	2315091	2.63831e+06	3.10137e+06	2.28953e+06	2.21719e+06	1.66193e+06	2.21411e+06	2.27758e+06
Caprylic acid	8	2.29483e+06	1.90681e+06	-1.20349	2.61252	0.0497209	C06423	Lipid Metabolism	2.06134e+06	1.88819e+06	2.47597e+06	2.67254e+06	2.37609e+06	1931367	1.84881e+06	1.82444e+06	1.8604e+06	2069027
Tagaturonate	8	685029	568737	-1.20447	1.44113	0.190544	C01062	Carbohydrate Metabolism	938516	590061	667103	601597	627869	430808	502627	687456	560008	662788
Palmitic acid	8	1.65464e+08	137362096	-1.20458	1.20404	0.274539	C00249	Fatty Acyls [FA]_Lipid Metabolism	154213448	198122440	139536616	180697400	154749432	218458008	100864520	129765216	114891344	122831392
1-Oleoylglycerophosphoinositol	7	2.3106e+06	1.9172e+06	-1.20519	1.6126	0.1643		Lipid Metabolism	2599825	2.32449e+06	2.14758e+06	2.07969e+06	2.40143e+06	2.78861e+06	1.76043e+06	1.5066e+06	1.66632e+06	1.86407e+06
5-Amino-4-imidazole carboxylate	6	82745.8	68631.9	-1.20565	2.36676	0.0517252	C05516	Nucleotide Metabolism	71047.4	101246	83941.8	77399.7	80094.3	67257.5	71096.4	59059.4	67417.7	78328.6
Isocitric acid	8	1.26363e+07	1.04782e+07	-1.20596	2.7917	0.0265066	C00311	Carbohydrate Metabolism	14244098	12861238	12143655	11800274	12132149	12615744	9940468	8952841	11123799	9758149
Cellobiose	10	8.24897e+08	682915816	-1.2079	5.08829	0.00117763	C06422	Carbohydrate Metabolism	863717352	788323496	828320104	859344616	784778920	657751208	725633000	744557224	659538152	627099496
p-aminobenzoyl glutamate	7	98780.2	81769.1	-1.20804	1.80056	0.12022			108187	94166.8	86302	94952.6	110292	104174	76280	66273.2	63749.5	98368.5
Imidazole-4-acetaldehyde	8	383367	316247	-1.21224	0.92159	0.397159	C05130	Amino Acid Metabolism	537796	497347	435432	240319	205942	324621	359190	239654	271912	385861
Inosinic acid	10	3.40674e+06	2.8083e+06	-1.2131	3.19482	0.0271742	C00130	Nucleotide Metabolism	2.82518e+06	3434381	3.27626e+06	3.92591e+06	3.57194e+06	2.93047e+06	2.86982e+06	2.81536e+06	2.79021e+06	2.63563e+06
Phe/Phe/Val/Val	7	299980	246735	-1.2158	1.48533	0.200919		Peptide	204784	282196	417158	283120	312642	267969	209002	249004	244739	262960
N-Lauroylglycine	7	731027	600122	-1.21813	1.18026	0.289819			968815	347423	834454	754543	749902	536122	591650	599508	745959	527370
Norsanguinine	7	81253.3	66547.7	-1.22098	1.53438	0.163823	C12253		66078.1	80352.9	106390	69579.6	83865.7	54627.4	91093.6	62547	66311.8	58158.9
Glucurono-6,3-lactone	8	217968	178476	-1.22128	0.896388	0.396404	C02670	Carbohydrate Metabolism	318879	246327	224782	169731	130120	182953	209313	99785.8	269586	130740
3-Nonyl-1H-pyrazole	7	151818	124268	-1.2217	1.44042	0.194102			114418	149216	173945	154701	166808	78559.1	135624	105756	125900	175499
Citicoline	8	1.47461e+06	1.20536e+06	-1.22337	1.95745	0.0892703	C00307	Lipid Metabolism	1.26033e+06	1.37235e+06	1.25819e+06	1.7622e+06	1.71996e+06	1.07127e+06	981881	1.34461e+06	1.41729e+06	1.21178e+06
Uridine diphosphate glucuronic acid	10	98301.5	80072.1	-1.22766	2.01173	0.0925518	C00167	Carbohydrate Metabolism	110720	93764.3	91438.6	104626	90958.8	110555	74336.2	61779.2	78948.4	74741.4
N6-Acetyl-L-lysine	10	4.49665e+06	3.65708e+06	-1.22957	3.37353	0.0202937	C02727	Amino Acid Metabolism	4456295	3.85971e+06	4176324	5220705	4770208	3610322	3.73768e+06	3.47933e+06	3530218	3927862
Octanoylcarnitine	7	202475	164289	-1.23243	0.457776	0.670105	C02838	Lipid Metabolism	308999	1000	338926	1000	362449	165587	160965	127493	171429	195972
Glyceric acid	10	2.8647e+06	2.32341e+06	-1.23297	0.833591	0.436096	C00258	Carbohydrate Metabolism	5141670	2.04763e+06	2.49349e+06	2235832	2.40489e+06	1.75081e+06	1.75499e+06	3.41134e+06	2337431	2362458
Tryptophan	10	4.3228e+07	3.50415e+07	-1.23362	2.55541	0.0380426	C00078	Amino Acid Metabolism	40306740	38536600	38868612	45946172	52481780	36211244	32926526	34210236	30705804	41153784
Lactic acid	8	8.35574e+08	6.77207e+08	-1.23385	3.9355	0.00682306	C00186	Carbohydrate Metabolism	713915496	803352168	872232360	880723816	907644648	647525416	657360232	650170984	676545192	754434728
PI(33:2)	6	520332	421653	-1.23403	4.10696	0.00341437		Lipid Metabolism	457242	513404	533082	557645	540287	470652	392250	377374	438130	429858
TG(14:0/14:0/14:0)	7	6867893	5.53147e+06	-1.2416	4.0528	0.00722132		Lipid Metabolism	6983220	7.03078e+06	6.9768e+06	7054545	6294127	6492784	5.14512e+06	5.90215e+06	4.83383e+06	5.28346e+06
Erythrose 4-phosphate	6	2332923	1.87825e+06	-1.24207	3.5444	0.00971936	C00279	Carbohydrate Metabolism	2.70921e+06	2.29674e+06	2400897	2.11079e+06	2.14697e+06	2.04612e+06	1.7298e+06	1.90886e+06	1.7028e+06	2003681
3-Hydroxytetradecanedioic acid	7	810838	652496	-1.24267	1.68446	0.131326		Lipid Metabolism	917790	656937	761501	687898	1.03007e+06	519956	579969	574966	733697	853894
1-dodecyl-2-acetyl-sn-glycero-3-phosphocholine	7	849097	681029	-1.24679	1.76433	0.117501		Lipid Metabolism	983492	821500	747582	702196	990714	882289	526437	750986	491145	754287
FA (13:2) tridecadienoic acid	8	6.65402e+06	5.29779e+06	-1.256	0.450226	0.673779		Lipid Metabolism	4651886	4.22436e+06	18330394	3.09713e+06	2.96632e+06	4990234	5919919	7.53488e+06	4369164	3.67475e+06
Monomethyl sulfate	7	782794	623099	-1.25629	1.77351	0.114953	C02704		878532	621637	994938	673493	745372	568910	766317	442132	604852	733286
Hydroxyprolyl-Isoleucine	7	294350	234168	-1.257	1.80826	0.125772			327681	268144	259066	306665	310194	345575	226027	161791	202678	234768
Isoleucyl-Tyrosine	7	290401	230899	-1.2577	1.17095	0.282586		Peptide	237567	394937	148420	343730	327351	214831	285836	148589	288406	216834
Aspartate-semialdehyde	8	685474	544118	-1.25979	3.04173	0.017388	C00441	Amino Acid Metabolism	658268	676204	784368	613796	694735	475221	517494	478435	576760	672681
PI(14:0)	8	380730	302095	-1.2603	2.42355	0.044234		Lipid Metabolism	368317	406607	327196	333060	468472	364887	251146	309134	310379	274928
PI(16:0/20:2)	6	6.76691e+06	5.36017e+06	-1.26244	7.99411	4.92577e-05	C00626	Lipid Metabolism	6.65499e+06	7.17727e+06	6728772	6793078	6.48044e+06	5628844	5.01351e+06	5.07114e+06	5.61768e+06	5469675
3-amino-4-sulfanyl-5-(sulfanylmethylidene)pyrrolidin-2-one	7	127410	100911	-1.26259	1.78792	0.113028			154246	123091	139251	98040.5	122420	103671	106202	139144	83161.5	72378.4
Capric acid	8	2.75913e+06	2.18158e+06	-1.26474	2.8835	0.0248229	C01571	Lipid Metabolism	2.7448e+06	2448918	3.07654e+06	2.8737e+06	2651691	2.82721e+06	2.19987e+06	1.87884e+06	2.05776e+06	1944223
trans-Hex-2-enoic acid	6	184968	146119	-1.26587	2.63551	0.0488465		Lipid Metabolism	201210	174360	167946	150357	230967	140122	147775	154507	132946	155243
3-Phosphonopyruvate	6	386974	304958	-1.26894	4.68493	0.00202209	C02798	Amino Acid Metabolism	439991	377680	378811	354526	383860	318210	306612	305555	267170	327240
N-Acetylornithine	10	793013	621883	-1.27518	1.96469	0.0987486	C00437	Amino Acid Metabolism	834817	741643	864656	668052	855898	415516	683840	466586	711767	831707
TG(38:1)	8	930866	729817	-1.27548	2.99983	0.0181907		Lipid Metabolism	990077	1.09314e+06	910726	880562	779828	805910	629449	814060	630957	768710
3-amino-octanoic acid	7	546973	428570	-1.27627	0.708043	0.508317		Lipid Metabolism	517301	440823	1.13953e+06	262840	374371	535262	626315	358388	347803	275082
Cer(d18:0/18:1)	6	4.14118e+06	3.23709e+06	-1.27929	3.43506	0.00964308		Lipid Metabolism	3.9591e+06	4946578	4073174	3948328	3.7787e+06	3.80512e+06	2.92061e+06	3.02285e+06	3043809	3.39305e+06
PG(16:0/18:2)	6	8.11383e+06	6.33316e+06	-1.28117	6.15202	0.000278179		Lipid Metabolism	8848390	8171000	7922964	7705744	7921056	6.40653e+06	6122135	5.64461e+06	6863034	6.62949e+06
Dodecanamide	7	1.09951e+06	856668	-1.28347	0.614854	0.566379	C13831	Lipid Metabolism	696825	646742	2.59774e+06	794862	761367	1103511	1.1093e+06	615083	522283	933155
trans-Tetra-dec-2-enoic acid	8	348987	271392	-1.28591	1.25566	0.248168		Lipid Metabolism	383374	406287	418013	149715	387544	257989	207597	283979	205075	402321
Prolyl-Histidine	7	739228	574865	-1.28591	1.98351	0.0826295		Peptide	786028	562944	785469	654750	906947	707812	698889	401606	539350	526668
Proclavaminic acid	7	261714	203035	-1.28901	1.60653	0.147482	C06658	Biosynthesis of Secondary Metabolites	312129	181527	322988	215300	276625	133619	168280	230726	210778	271774
1-Nitrohexane	7	4.1602e+07	3.22279e+07	-1.29087	4.58186	0.00203129			37585432	43001020	43184768	39718764	44519824	28595482	30613796	31601392	32196104	38132652
1,8-Diazacyclotetradecane-2,9-dione	7	192506	149071	-1.29138	1.88149	0.105592	C04277		144276	161019	248804	179810	228622	148917	136003	113448	179568	167418
PI(16:0/18:2)	7	2.55439e+07	1.97171e+07	-1.29552	7.03723	0.000217868	C00626	Lipid Metabolism	24184288	27036296	25424796	25674358	25399870	22127544	19210902	18075586	18958022	20213608
5-O-Methyl-8-prenylafzelechin-4beta-ol	7	198635	152518	-1.30237	2.53822	0.0356131		Lipid Metabolism	237003	193361	176692	223256	162865	156221	162533	150777	110849	182212
Termitomycesphin A	7	8.45769e+06	6.45877e+06	-1.30949	3.35005	0.0104144		Lipid Metabolism	8391259	9039819	7049505	8518319	9289564	5.05589e+06	7.40495e+06	5.88543e+06	6540148	7407441
NADP	8	215643	163707	-1.31724	3.15042	0.0307363	C00006	Energy Metabolism	228968	213645	212305	210443	212851	157367	181221	124736	139164	216049
Triethanolamine	7	406609	308092	-1.31977	0.989394	0.375828	C06771		767456	271388	460376	230046	303776	322116	325041	280375	262286	350640
Guanine	8	1.53348e+06	1.1604e+06	-1.32152	3.91813	0.00494921	C00242	Nucleotide Metabolism	1.72005e+06	1.35184e+06	1.52084e+06	1.51684e+06	1.55784e+06	1.13056e+06	1.1351e+06	1.00074e+06	1.09113e+06	1.44445e+06
PS(16:0/18:0)	6	7.14964e+06	5397230	-1.32469	6.84007	0.000232751		Lipid Metabolism	7.29749e+06	7.90915e+06	6817340	6.76402e+06	6.96021e+06	5652639	5243261	5203993	5.82295e+06	5.06331e+06
TG(40:1)	8	5.12137e+06	3.85791e+06	-1.3275	3.42497	0.0090354		Lipid Metabolism	5389374	5643245	4.94755e+06	5461434	4.16525e+06	4475112	4.11691e+06	3.76975e+06	2.9389e+06	3988864
Glycerol	8	5.46359e+06	4.10974e+06	-1.32943	3.26031	0.0127507	C00116	Carbohydrate Metabolism	5.36571e+06	4.22077e+06	5.8757e+06	5.77608e+06	6.07971e+06	3.38345e+06	3865375	4112199	4.28439e+06	4903289
Undecanoylcholine	7	700135	525651	-1.33194	2.80691	0.0266422			758154	771054	677628	712771	581067	564919	626187	475430	346958	614762
Asn/Gln/Trp/Trp/Tyr	7	371462	278406	-1.33425	3.38188	0.0102102		Peptide	366818	434611	301604	386096	368180	293287	230332	248813	327814	291782
Glu/Gly/Val	7	94923.9	71057.3	-1.33588	1.62173	0.146818		Peptide	119518	53617.5	97276.6	88189.7	116018	99647.5	57591.6	58916	55888.9	83242.6
TG(13:0/13:0/20:2)[iso3]	8	5.63441e+06	4.21327e+06	-1.3373	5.45992	0.00327215		Lipid Metabolism	5.54299e+06	5.83977e+06	5.50908e+06	5800542	5479650	4.6141e+06	3.49075e+06	4744168	3.7546e+06	4462754
Adenosine	10	7.72241e+07	57742272	-1.33739	2.25526	0.0695196	C00212	Nucleotide Metabolism	75653192	83726864	81323744	64596520	80820048	87037736	43340552	50039492	46809856	61483724
Glycerophosphoglycerol	7	8.40089e+06	6.27803e+06	-1.33814	1.78908	0.126146	C03274		9573994	5.13587e+06	8880139	7041748	11372693	6695758	4.87437e+06	5.8748e+06	5.98747e+06	7.95777e+06
1,3-Octadiene	7	1.13082e+06	840812	-1.34492	1.66186	0.139167			943056	1427763	948868	1.31806e+06	1.01637e+06	658643	1405832	688610	692479	758498
3,5/4-Trihydroxycyclohexa-1,2-dione	8	1.42579e+06	1.05334e+06	-1.35359	1.61081	0.151247	C04287	Carbohydrate Metabolism	1540577	1.18709e+06	1.87006e+06	1.18234e+06	1.34887e+06	785820	1.25165e+06	866370	653289	1.70956e+06
Valyl-Valine	7	244827	180632	-1.35539	2.1228	0.0842032		Peptide	228641	344951	181763	209728	259055	212482	181872	173971	143102	191735
3-Methylguanine	7	681670	500407	-1.36223	2.4196	0.042866	C02230		819036	770070	575909	641257	602078	645208	536494	417166	578941	324226
glycerophosphoserine	7	1.56008e+06	1.14429e+06	-1.36336	1.91784	0.119752			2.09994e+06	1.14206e+06	1.88682e+06	1.01037e+06	1.66122e+06	1.19078e+06	1.11215e+06	1.29102e+06	971548	1.15596e+06
PC(11:0/14:0)	6	853184	625176	-1.36471	5.98953	0.000329969		Lipid Metabolism	857676	849661	938182	772349	848050	643949	573258	610714	575580	722378
(1R*,3R*,3'S*)-1,2,3,4-Tetrahydro-1-(2-thio-3-pyrrolidinyl)-beta-carboline-3-carboxylic acid	7	1.58454e+06	1.15828e+06	-1.36801	1.88862	0.103602			1.7719e+06	1.66908e+06	1.12911e+06	1.72902e+06	1.6236e+06	1.51726e+06	899778	520738	1.43993e+06	1.41372e+06
N-(docosanoyl)-tetradecasphing-4-enine	7	219166	158722	-1.38082	1.29597	0.250566	C00195	Lipid Metabolism_Sphingolipids [SP]	337147	142523	304732	116964	194465	199523	111824	130235	181598	170430
Itaconic acid	10	325860	235594	-1.38314	1.99076	0.10805	C00490	Carbohydrate Metabolism	340060	178165	361259	303718	446097	229701	192412	258041	240404	257415
2-[2-(1,3-dioxan-2-yl)ethanesulfinyl]-5-phenyl-1,3,4-oxadiazole	7	162173	117193	-1.38381	4.0427	0.0057966			175780	141552	166740	164247	162544	124571	106668	111554	93261.7	149910
1-O-methyl--D-glucuronate	7	437221	315861	-1.38422	1.88381	0.104251			650973	409769	410511	336641	378212	325365	294114	200506	368710	390609
Nalpha,Nalpha-Dimethyl-L-histidine	7	187487	135214	-1.3866	1.60354	0.159574	C04259		265888	225776	176110	175965	93697.4	117819	118898	183199	156437	99716.5
6-(2,4-dihydroxyphenyl)-2-{3-[-3-(2,4-dihydroxyphenyl)prop-2-enoyl]-2,6-dihydroxyphenyl}-4-methylcyclohex-3-ene-1-carboxylic acid	7	155557	111657	-1.39317	2.63667	0.0367704			124892	170160	152867	167820	162047	100512	141427	117183	61776.3	137386
N-(docosanoyl)-tetradecasphing-4-enine-1-phosphoethanolamine	7	1467629	1.05241e+06	-1.39454	2.82114	0.0303652		Sphingolipids [SP]	1.53819e+06	1.64319e+06	949227	1.58784e+06	1.6197e+06	1.30084e+06	911870	969151	1.00532e+06	1.07488e+06
Uridine diphosphate glucose	8	800248	573820	-1.3946	2.77552	0.0244378	C00029	Carbohydrate Metabolism	922600	902180	856920	717419	602124	533528	586745	769799	534286	444742
5-Dehydro-4-deoxy-D-glucarate	8	6.0009e+06	4.29777e+06	-1.39628	3.75879	0.0081336	C00679	Carbohydrate Metabolism	7.10924e+06	5834755	6264384	6101372	4694731	4743198	3.82702e+06	4.42228e+06	3.68959e+06	4806754
2-amino-4-methyl-5-hydroxyethylthiazole	7	558341	399646	-1.39709	1.39092	0.210425			667603	468759	399798	552577	702969	578721	207826	122640	602511	486532
TG(12:0/12:0/20:1)[iso3]	7	2.84377e+07	20331192	-1.39872	5.03129	0.00102096		Lipid Metabolism	27034044	31019918	30243812	28975656	24914918	24669436	20593950	19572442	17923266	18896866
Asp/His/Met/Asn/Trp	7	3.98088e+07	2.84566e+07	-1.39893	6.1058	0.00182518		Peptide	41879088	39685652	39159756	40040164	38279576	25756318	31522568	33569884	27161710	24272286
Rheidin C	7	174521	124655	-1.40003	2.30371	0.059736			120435	154837	232012	166786	198534	150876	123932	88778.1	123227	136459
Uracil	10	1.82415e+07	1.30064e+07	-1.4025	3.31095	0.0132199	C00106	Nucleotide Metabolism	16378306	14209762	18756408	20401100	21462028	12323343	11186209	11718049	15985206	13819267
N-Nonanoylglycine	7	1.8945e+06	1.34861e+06	-1.40478	0.929166	0.402651			1.34517e+06	1.70782e+06	4.1669e+06	1.23648e+06	1.01613e+06	1.56255e+06	1.42265e+06	1.49063e+06	1.00226e+06	1.26494e+06
{2-hydroxy-5-[(E)-2-{2,3,5-trihydroxy-4-[-3-methylbut-1-en-1-yl]phenyl}ethenyl]phenyl}oxidanesulfonic acid	7	228047	161930	-1.40831	1.88525	0.0998497			330175	161773	199330	240904	208053	231853	165879	155186	104038	152694
Ala/Cys/Cys/Met/Thr	7	847775	594563	-1.42588	2.0961	0.0738936		Peptide	1.08886e+06	735122	812665	709812	892420	865667	417448	336205	594096	759400
Phenylalanine	10	254202472	1.76959e+08	-1.4365	5.42858	0.000624921	C00079	Amino Acid Metabolism	231094520	240892056	270579752	244066216	284379816	186743672	170910392	165934856	150802696	210403416
Spiradine A	7	610013	423963	-1.43883	1.04989	0.327471	C08708		596737	468457	1148600	294384	541888	450318	757703	210542	500833	200421
PC(13:0/18:2)	8	1.41933e+07	9.85161e+06	-1.4407	6.83893	0.000984681		Lipid Metabolism	13915089	14461337	14201972	13563028	14824827	11315800	10010687	7.96803e+06	9155852	10807657
8-Amino-7-oxononanoate	8	1.01762e+06	705205	-1.44301	1.18946	0.29157	C01092	Metabolism of Cofactors and Vitamins	1.08716e+06	1.11926e+06	1.87166e+06	564790	445218	571748	868388	891274	589534	605082
10-hydroxy-11-dodecenoic acid	7	1.48937e+06	1.03155e+06	-1.44382	1.64498	0.148698		Lipid Metabolism	1.79839e+06	2.26993e+06	1.28661e+06	909109	1.18278e+06	728523	832456	882584	1298054	1416123
Dimethylglycine	8	1.28537e+07	8.81805e+06	-1.45766	4.61664	0.00392883	C01026	Amino Acid Metabolism	14162373	9764043	13377064	13463811	13501358	7940054	9479016	9660136	7854857	9156176
17beta-Hydroxy-3-methoxyestra-1,3,5(10)-triene-17-carbonitrile	7	1.08435e+06	741222	-1.46292	1.70239	0.150804	C15062		985087	902320	1.81253e+06	691157	1.03065e+06	706401	973456	613922	643032	769296
Val/Ser/Tyr	7	5.32615e+07	3.62945e+07	-1.46748	5.78875	0.000413245		Peptide	54676836	55544088	58111396	46254188	51721196	33699908	39433672	39426620	29143222	39769060
kifunensine	7	494196	336521	-1.46855	4.36697	0.00369711			518534	445747	512933	452795	540973	452141	340497	307566	274612	307786
5,6-Dihydroxy-3-methyl-2-oxo-1,2-dihydroquinoline	7	116040	78744.9	-1.47362	0.88722	0.412633	C06725		1000	217849	97341.3	184081	79930.9	113443	70219.6	32956.3	119319	57786.5
2-Hydroxyglutaric acid	10	1.02976e+09	694609384	-1.4825	5.08728	0.00151138	C20267	Amino Acid Metabolism	934175784	863627880	1114518504	1090346088	1146116712	781114344	641861160	585081320	716065512	748924584
Citric acid	8	3.17405e+08	2.13635e+08	-1.48573	2.73624	0.0275695	C00158	Carbohydrate Metabolism	403542952	308213160	352799848	302619368	219850696	269372584	249444536	225859720	148524440	174975768
Galactinoldihydrate	7	1.07179e+06	720765	-1.48702	2.51753	0.0365239			901756	876120	1.32415e+06	1.0079e+06	1.24905e+06	504733	575724	804050	625966	1.09335e+06
TG(14:0/14:0/14:1)	7	1.36771e+07	9.17466e+06	-1.49074	5.41243	0.000645598		Lipid Metabolism	14125489	13842785	12888217	15567493	11961299	10939158	8340279	8631052	7910967	10051840
DG(14:0/0:0/14:1n5)	7	2.40121e+07	16097301	-1.49169	9.53554	1.77577e-05		Lipid Metabolism	25667380	24421526	22870440	23010956	24090396	18633722	15957559	15361369	14961801	15572054
3'-CMP	8	304015	202154	-1.50388	2.40051	0.063288	C05822	Nucleotide Metabolism	303250	279695	270120	212908	454102	197686	198961	177896	252143	184085
Indole	6	1.97936e+06	1.31486e+06	-1.50538	4.87345	0.00168678	C00463	Amino Acid Metabolism	1.85721e+06	1.90735e+06	1.86123e+06	1.8472e+06	2.42383e+06	1.45936e+06	1.40126e+06	1.15436e+06	1.09778e+06	1461554
N-(1-Deoxy-1-fructosyl)valine	7	350822	232112	-1.51143	2.63625	0.0566462			301956	272063	515675	289249	375166	233504	223275	229014	226049	248720
Uridine diphosphate-N-acetylglucosamine	10	1.39692e+07	9198288	-1.51867	5.52439	0.000578247	C00043	Carbohydrate Metabolism	13646359	16029918	14623828	13312749	12233169	9636083	9410882	10976239	7568187	8400049
5-Hydroxytryptophol glucuronide	7	707112	464981	-1.52073	3.18762	0.0137041			757510	562302	816723	632060	766964	476826	671734	442698	430089	303560
Acetyl-CoA	8	134570	87950.8	-1.53006	2.58549	0.0468797	C00024	Carbohydrate Metabolism	76080.9	170810	149661	155691	120608	87159.8	87530.1	102854	98174.7	64035.9
Dethiobiotin	8	187517	122335	-1.53281	3.88534	0.00494328	C01909	Metabolism of Cofactors and Vitamins	146339	210514	188104	218094	174533	160961	118355	94647.1	117870	119841
Asn/Met/Gln/Pro	7	5.31357e+06	3.45365e+06	-1.53854	3.05671	0.0269594		Peptide	5518141	5.50283e+06	5888789	4615937	5.04216e+06	5453457	2.47298e+06	2.89727e+06	2.49485e+06	3.9497e+06
Adenosylmethionine	6	366351	237704	-1.54121	3.43344	0.0093657	C00019	Amino Acid Metabolism	429667	385549	322012	300348	394178	308769	230412	137625	276177	235534
Dodecanoic acid	8	2.69184e+08	1.74094e+08	-1.5462	2.56439	0.0520417	C02679	Fatty Acyls [FA]_Lipid Metabolism	302200200	160382472	329724680	212847560	340763336	197800584	145377944	150050472	199174712	178064200
Glutamylproline	7	3.39962e+06	2.19401e+06	-1.5495	4.87794	0.00125259		Peptide	3050193	3.98691e+06	3.63547e+06	3.27959e+06	3.04593e+06	2630692	2.09253e+06	1.81341e+06	1.8906e+06	2.54282e+06
CDP-Ethanolamine	8	2.2504e+06	1.4478e+06	-1.55436	5.72104	0.000580941	C00570	Lipid Metabolism	2.00145e+06	2.40442e+06	2198928	2.59957e+06	2047645	1.73814e+06	1.39701e+06	1513668	1.34195e+06	1.24822e+06
Lysyl-Tyrosine	7	1.22795e+06	775191	-1.58406	4.74481	0.00194515		Peptide	1.16372e+06	1072183	1.28766e+06	1.21921e+06	1.39695e+06	941051	749038	496578	789664	899623
Adenosine triphosphate	8	508250	320842	-1.58411	2.43266	0.0429797	C00002	Energy Metabolism	707897	556162	514862	389704	372624	264433	329965	498436	236233	275143
Arabitol	10	5.28534e+06	3.33027e+06	-1.58706	5.0248	0.0010334	C01904	Carbohydrate Metabolism	5762466	4293036	5.20793e+06	5689098	5474159	2.8694e+06	2.63909e+06	3.31698e+06	3.56549e+06	4260381
9'-Carboxy-gamma-tocotrienol	7	1.13741e+06	715280	-1.59016	1.14043	0.315107			852991	677696	836019	725319	2.59501e+06	646888	704685	886560	558930	779339
O-citryl-L-serine	7	165655	104025	-1.59246	3.07373	0.0152977			220568	163902	154354	135321	154131	151578	78259.9	105904	74406.6	109976
O-Acetylserine	10	6.33693e+06	3.94294e+06	-1.60716	7.69898	0.000105696	C00979	Amino Acid Metabolism	5508188	6.68259e+06	6.93047e+06	6.54598e+06	6017415	4.07886e+06	3712359	3.51207e+06	3863658	4.54777e+06
2-Isopropyl-3-oxosuccinate	6	323290	200630	-1.61137	4.57306	0.007073	C04236	Amino Acid Metabolism	340439	236306	379406	363061	297237	186445	182763	214091	220976	198876
Ala/Lys/Ala/Ala	7	169087	104858	-1.61254	2.47887	0.0576928		Peptide	229513	110908	220289	119194	165533	113892	124272	112437	79676.7	94010
Uridine 2',3'-cyclic phosphate	6	1.00516e+06	621764	-1.61663	5.11922	0.000976419	C02355	Nucleotide Metabolism	867921	944657	931926	1.13209e+06	1.14922e+06	792434	549062	508135	627203	631985
Sedoheptulose 7-phosphate(2-)	10	7.26973e+06	4.46537e+06	-1.62802	13.7188	8.0306e-07	C05382	Carbohydrate Metabolism	6.79482e+06	7.1773e+06	7.48846e+06	7671892	7.21616e+06	4.17596e+06	4.50953e+06	4.33525e+06	4.32433e+06	4981773
Cyclic AMP	10	299872	181496	-1.65222	13.1764	5.68635e-06	C00575	Nucleotide Metabolism	293778	325622	284204	308578	287179	192845	166277	189301	178397	180662
Cys/Cys/Asn/Ser/Ser	7	493124	298454	-1.65226	1.86753	0.101872		Peptide	516080	380982	364019	493564	710978	481665	129379	66299	395772	419153
Penicilloic acid	7	410767	248585	-1.65242	2.59542	0.0322077	C06567		527814	441920	350730	470302	263067	401272	260177	230476	174758	176241
PC(12:0/20:1)	8	18515654	1.11999e+07	-1.6532	3.28186	0.0223845	C00157	Lipid Metabolism_Glycerophospholipids [GP]	21146172	18091676	18848628	17146546	17345248	7.34055e+06	6.19473e+06	10257248	16158391	16048350
Tetradecanoyl-CoA	8	437896	264207	-1.6574	2.01623	0.103777	C02593	Lipid Metabolism	424056	748606	396173	363957	256690	296286	316420	266085	175441	266804
Urocanic acid	10	1.86513e+06	1.12312e+06	-1.66067	2.07622	0.0958138	C00785	Amino Acid Metabolism	2.00475e+06	939020	1.95912e+06	2.9911e+06	1431669	1.42707e+06	1.21609e+06	1.03689e+06	1.1352e+06	800341
PE(15:0/22:2)	8	53424596	3.21634e+07	-1.66104	9.41909	9.97443e-05	C00350	Lipid Metabolism	54134384	56224520	52751712	50175612	53836752	31029770	31865432	30749526	27463872	39708152
2,3,5-Trimethyl-6-[4-(methylthio)butyl]pyrazine	7	275382	165080	-1.66817	1.29702	0.261754			1000	237676	455504	232286	450442	212054	141341	152587	158182	161236
N-Undecanoylglycine	7	1.42176e+07	8.51117e+06	-1.67046	1.47919	0.207898			11223713	12984177	28984660	9892012	8003445	9310676	9319517	10086508	5707745	8131385
6-(L-Erythro-1,2-Dihydroxypropyl)-5,6,7,8-tetrahydro-4a-hydroxypterin	7	405807	242906	-1.67063	7.27161	0.000147889	C15522		403967	386822	413345	374975	449925	268844	216519	185636	257534	285996
Diketogulonic acid	8	3.86636e+06	2.30279e+06	-1.67899	6.02079	0.000324186	C04575	Carbohydrate Metabolism	4256988	3.99131e+06	4.05329e+06	3.88854e+06	3141664	2.71569e+06	2.06864e+06	2.33077e+06	1.76783e+06	2.63101e+06
Gamma glutamyl ornithine	7	3.4274e+06	2.02999e+06	-1.68838	1.3827	0.212296		Peptide	6.58573e+06	3571434	1.88498e+06	1.78291e+06	3.31194e+06	427412	2.28636e+06	1.37824e+06	3.40333e+06	2.65462e+06
Gamma-Glutamyl-Se-methylselenocysteine	6	905347	531786	-1.70246	8.16662	0.000215473	C05695	Amino Acid Metabolism	882886	884752	867397	980448	911251	620413	429744	445438	542276	621061
PC(13:0)	6	4.93238e+06	2.87625e+06	-1.71486	9.65316	2.87371e-05		Lipid Metabolism	4869161	4691451	5106150	4.48231e+06	5512840	3213489	2.58827e+06	2.76841e+06	2.72438e+06	3086712
2-{[1-(R)-Carboxyethyl]amino}pentanoate	7	85264.2	49110.3	-1.73618	2.39333	0.0678724	C06326		137498	96819.1	71306.3	60472.6	60225	42500.1	44870.2	51082.7	44588	62510.5
TG(12:0/12:0/16:0)	8	1.01809e+07	5.80786e+06	-1.75296	6.51797	0.000186069		Lipid Metabolism	10499106	11447971	9677118	10579271	8701191	7.54119e+06	5.49161e+06	5.54553e+06	4577010	5883964
Se-Adenosylselenohomocysteine	8	304723	173014	-1.76126	3.42766	0.0128337	C05692	Amino Acid Metabolism	292357	340776	252978	355516	281987	272227	120704	80150.2	200648	191342
Kynurenine	10	2.36411e+06	1.34078e+06	-1.76323	1.01751	0.351069	C00328	Amino Acid Metabolism	685586	2293364	222834	5.26445e+06	3.35432e+06	2956158	626318	933426	1.19798e+06	990041
FA oxo(17:0)	6	2.94934e+06	1.67092e+06	-1.7651	8.94463	0.000120662		Lipid Metabolism	3.41257e+06	3.02985e+06	2758738	2.71484e+06	2.83069e+06	1.86512e+06	1.68148e+06	1.51037e+06	1.55524e+06	1.7424e+06
1-undecanoyl-sn-glycero-3-phosphocholine	7	2.6519e+06	1.46221e+06	-1.81363	7.92209	0.000228436		Lipid Metabolism	2.96065e+06	2.75876e+06	2.57573e+06	2.17496e+06	2789404	1.71607e+06	1.36099e+06	1.33614e+06	1.42457e+06	1.47326e+06
Propanoyl phosphate	8	1.46326e+06	805564	-1.81644	9.1734	0.000184763	C02876	Carbohydrate Metabolism	1.28316e+06	1.55984e+06	1.37098e+06	1.65635e+06	1.44596e+06	798665	852288	810701	859494	706670
2,5-Dioxopentanoate	6	4.19676e+06	2.2989e+06	-1.82555	5.22357	0.00102231	C00433	Carbohydrate Metabolism	4.68869e+06	4419013	4493254	4.32554e+06	3.05732e+06	2.97114e+06	2.00391e+06	2.14506e+06	1.7639e+06	2610486
4-Guanidinobutanoic acid	10	1.80454e+06	985494	-1.8311	6.45871	0.000606767	C01035	Amino Acid Metabolism	2.2287e+06	1.58036e+06	1.74187e+06	1.67803e+06	1.79373e+06	1.19446e+06	1.03517e+06	864159	893137	940547
N-(hexadecanoyl)-hexadecasphing-4-enine-1-phosphoethanolamine	7	512614	279651	-1.83305	6.17719	0.000288848		Sphingolipids [SP]	586006	536887	538460	419354	482364	326973	196069	253747	297297	324171
methoxy-PU	7	92005.6	49978.5	-1.8409	3.24866	0.016325			81973.3	92505.7	113801	77122.7	94625.1	93766	43367.8	41846.8	28604.1	42308
Ethyl -3-hydroxyhexanoate	7	408491	220594	-1.85178	2.29373	0.0794859	C03864	Lipid Metabolism	403894	721280	321723	304575	290983	211217	222809	247603	170685	250654
Cys/Gly/Trp/Tyr/Tyr	7	1.03824e+06	551041	-1.88413	6.28832	0.001612		Peptide	1.0504e+06	944160	1.08486e+06	1.04082e+06	1.07093e+06	574373	406115	361542	675322	737854
2-Aminomuconic acid semialdehyde	6	158779	83945.9	-1.89144	7.43635	7.3859e-05	C03824	Amino Acid Metabolism	144724	156763	146013	161819	184574	108762	81959.5	65300.1	84077.4	79630.5
FA (13:1) tridecenoic acid	6	9.08688e+06	4.78403e+06	-1.89942	2.23836	0.067993		Lipid Metabolism	7872154	6376921	10054170	5.79277e+06	15338387	7898366	3.56347e+06	3.27366e+06	5.17342e+06	4.01121e+06
Acetylenedicarboxylate	6	783506	410237	-1.90988	7.12809	0.000122573	C03248	Carbohydrate Metabolism	826313	742272	785978	903214	659751	479656	362585	414745	312826	481374
Otonecine	7	1.64633e+06	852658	-1.93082	2.67042	0.0373104	C10356		1.99089e+06	1.39315e+06	1.85865e+06	1.28148e+06	1.70749e+06	671962	382789	824906	514446	1.86919e+06
Phosphohydroxypyruvic acid	8	1.58881e+06	821321	-1.93446	5.231	0.000880015	C03232	Amino Acid Metabolism	1.92965e+06	1.77996e+06	1.35331e+06	1405057	1.47607e+06	949299	773517	473066	954587	956137
Cuauchichicine	7	2.76598e+06	1.42691e+06	-1.93845	1.54221	0.196895	C08672		2.65091e+06	1.28302e+06	1.98084e+06	1.8009e+06	6.11425e+06	1.35644e+06	1.19422e+06	1.4344e+06	1.52795e+06	1.62153e+06
4beta-(2,4-Dihydroxy-3-methoxyphenyl)fisetinidol	7	291055	149812	-1.94281	2.38194	0.0449619		Lipid Metabolism	239948	469486	242171	253338	250334	303549	108986	127962	88807.4	119755
Thiamine monophosphate	8	1.80158e+06	925385	-1.94684	13.4331	4.21153e-06	C01081	Metabolism of Cofactors and Vitamins	1706047	1.90329e+06	1.846e+06	1.80115e+06	1.75141e+06	1.02316e+06	939083	877434	740224	1.04703e+06
2,3,4,5-Tetrahydroxypentanoic acid	8	9641229	4.85605e+06	-1.98541	11.1919	2.59889e-05	C01685	Carbohydrate Metabolism	10631463	8620688	10081760	9953192	8919042	4968467	5140911	5.39428e+06	4.38559e+06	4.39099e+06
3'-AMP	6	642196	320287	-2.00506	4.95064	0.00572249	C01367	Nucleotide Metabolism	532042	510955	608544	704436	855004	372063	286706	315601	291302	335764
Mannose	8	3.47006e+06	1.72907e+06	-2.00689	10.5119	6.17061e-06	C00159	Carbohydrate Metabolism	3040515	3.53651e+06	3.69979e+06	3544703	3.52877e+06	2.19961e+06	1.52853e+06	1.64913e+06	1.55721e+06	1.71086e+06
Carglumic acid	8	777028	386773	-2.00901	5.26661	0.00250915	C05829	Amino Acid Metabolism	592464	729216	711399	866008	986054	493411	313806	367883	365458	393306
5,6-Dihydroxyindole-2-carboxylic acid	6	2.56159e+06	1.27314e+06	-2.01203	4.32086	0.00259509	C04185	Amino Acid Metabolism	3165393	2.82538e+06	2247862	2039293	2.53001e+06	1.81907e+06	825476	977743	943400	1.8e+06
N2-Succinyl-L-ornithine	8	1.03913e+06	515199	-2.01695	4.90806	0.0076073	C03415	Amino Acid Metabolism	1.03862e+06	808868	1.3738e+06	820950	1.1534e+06	507911	529896	515633	542276	480277
Glucuronate	8	2.30192e+06	1.14038e+06	-2.01854	8.53466	4.90475e-05	C00191	Carbohydrate Metabolism	2.30492e+06	2.41193e+06	2011523	2472878	2.30833e+06	1.42309e+06	862570	921572	1.15551e+06	1.33918e+06
N-(octadecenoyl)-tetradecasphing-4-enine	6	574608	282870	-2.03135	2.34692	0.0710807		Lipid Metabolism_Sphingolipids [SP]	468357	485332	1.05236e+06	466494	400495	379085	266730	257292	192886	318357
Pyridoxine 5'-phosphate	8	254523	124648	-2.04194	2.64974	0.0355788	C00627	Metabolism of Cofactors and Vitamins	204654	285088	313567	187169	282136	79897.6	109660	188856	1000	243824
Citrulline	8	1.91333e+06	925225	-2.06796	7.52067	0.000549119	C00327	Amino Acid Metabolism	1.99763e+06	1.44765e+06	2143178	2.06235e+06	1.91583e+06	749212	966529	1.0392e+06	922646	948533
sn-glycero-3-phospho-N-(palmitoyl)ethanolamine	7	5929170	2.84821e+06	-2.08172	9.47626	0.00020274			5.77976e+06	5489868	5947620	5.35404e+06	7074568	3090997	2.63745e+06	2.96151e+06	3.02949e+06	2.52159e+06
beta-Alanyl-L-lysine	6	856633	411410	-2.08219	5.59888	0.00330304	C05341	Amino Acid Metabolism	911534	619886	1.03932e+06	743520	968909	404980	359518	382856	480426	429271
urate-3-ribonucleoside	6	96231.5	46209	-2.08253	2.5949	0.031885	C05513	Nucleotide Metabolism	55307.8	94701.6	81021.7	119816	130311	87525.9	1000	42398.8	52415.2	47705.1
5,6-Dihydroxyindole	8	330295	155916	-2.11842	5.85514	0.000431446	C05578	Amino Acid Metabolism	363615	361356	259328	292563	374614	183511	126694	134242	118148	216982
Deoxyinosine	6	170895	79305	-2.15491	6.26934	0.00273012	C05512	Nucleotide Metabolism	156728	128225	187206	213958	168358	81743.5	69723.3	83096.7	82109.3	79852.2
beta-Alanyl-L-arginine	8	865770	399713	-2.16598	5.01983	0.00436769	C05340	Amino Acid Metabolism	1.17943e+06	714725	920743	695343	818605	429630	398212	287830	439603	443290
Cytidine 2',3'-cyclic phosphate	6	583768	268394	-2.17504	7.68048	9.57664e-05	C02354	Nucleotide Metabolism	551072	507114	535028	650428	675200	337049	236896	196211	280081	291734
Sedoheptulose	6	533571	244666	-2.18082	8.59646	0.000280631	C02076	Energy Metabolism	528942	440361	588621	496389	613543	224955	223573	231555	254125	289122
Biotin	8	947512	431939	-2.19362	28.3351	5.73718e-09	C00120	Metabolism of Cofactors and Vitamins	907062	975598	946292	951712	956894	467510	408981	392929	430528	459748
2,3-Dihydroxyindole	6	418841	190276	-2.20123	8.06775	4.81232e-05	C02775	Amino Acid Metabolism	464190	429792	396797	360308	443119	174470	141064	175606	189421	270818
6-[(3-carboxy-2-methylprop-2-en-1-yl)oxy]-3,4,5-trihydroxyoxane-2-carboxylic acid	7	2.34122e+06	1.05847e+06	-2.21188	7.36626	0.00109009			2319551	2.16038e+06	2.35171e+06	2.94535e+06	1.92911e+06	1.22191e+06	1011140	1.07438e+06	1007731	977204
N-Acetyl-beta-alanine	8	2.42359e+06	1.0949e+06	-2.21352	9.53469	5.72071e-05	C01073	Amino Acid Metabolism	2.21913e+06	2649810	2.72545e+06	2.08999e+06	2.43356e+06	1275860	1.10011e+06	1.12313e+06	852907	1.1225e+06
Uridine	10	6.98863e+07	31567840	-2.21384	8.79198	3.50791e-05	C00299	Nucleotide Metabolism	61745508	78241064	69707344	69318384	70418952	45009984	27767646	25088086	29255474	30718010
Ile/Pro/Pro	7	637386	286166	-2.22732	3.67137	0.0150372		Peptide	482192	575108	766867	922236	440525	286355	373681	257385	192725	320685
Mayolene-18	7	1.16063e+06	512920	-2.26279	2.92768	0.0260699		Lipid Metabolism	933991	1.61477e+06	1.00643e+06	1.61513e+06	632831	892499	375810	496174	291073	509046
3-((R)-3-Hydroxybutanoyloxy)butanoate	6	407884	178301	-2.28761	5.62568	0.00205023	C04546	Carbohydrate Metabolism	498395	424865	456924	277447	381791	231221	167585	160928	141358	190416
Suberic acid	7	402585	175052	-2.29981	6.04161	0.000318935	C08278	Lipid Metabolism	448158	488645	362590	347096	366439	275340	156630	139345	142987	160957
gamma-Glutamylisoleucine	7	597538	257961	-2.31639	4.0891	0.0139787		Peptide	809316	376123	678795	434198	689256	259145	287767	226467	273647	242777
LysoPE(0:0/16:0)	6	3.81775e+06	1.64586e+06	-2.31961	10.0046	0.000191063		Lipid Metabolism	4.25827e+06	3.41593e+06	4.17842e+06	3.24341e+06	3.99274e+06	1907308	1.49059e+06	1622820	1605053	1.60355e+06
3-Dehydroshikimate	8	106181	45651.8	-2.32589	5.12405	0.00142746	C02637	Amino Acid Metabolism	125977	95072.5	98824.4	117053	93976.9	59106.3	69085.8	56011.9	22546.4	21508.4
Pentadecanoylcarnitine	7	1.13471e+06	483280	-2.34794	7.45923	0.000444607			1.1876e+06	1.14861e+06	1.20561e+06	1004786	1126941	434117	756627	558413	334929	332313
Glycylleucine	9	1.94581e+06	819916	-2.37318	6.08693	0.00141938	C02155	Peptide	1729992	1.6035e+06	1.99918e+06	1.8153e+06	2.58107e+06	1.04984e+06	834066	650929	702885	861858
2-Acetolactate	8	2.68133e+06	1.10261e+06	-2.43179	6.52376	0.000442571	C00900	Carbohydrate Metabolism_Amino Acid Metabolism	3312572	2.97436e+06	2620758	2.20171e+06	2297241	1.42477e+06	989833	971034	773177	1.35425e+06
Cytidine	8	3.909e+06	1.606e+06	-2.434	11.5623	6.43614e-06	C00475	Nucleotide Metabolism_Xenobiotics Biodegradation and Metabolism	3.82553e+06	4.33779e+06	3.69065e+06	3944765	3.74627e+06	2.17319e+06	1.44632e+06	1.26196e+06	1.40161e+06	1.74693e+06
Targinine	9	408992	164367	-2.48828	9.14105	2.20755e-05	C03884		392737	421309	444273	351624	435015	241857	145202	171984	124691	138101
5,6-Dihydrouridine	7	310577	124514	-2.49431	9.66788	1.46286e-05			333067	289477	318809	275235	336300	134142	88444.9	96276.4	131953	171757
Adenylsuccinic acid	8	380322	151719	-2.50675	5.41005	0.000783314	C03794	Nucleotide Metabolism	492034	411185	369726	320385	308280	251317	144879	116182	107037	139182
FA (12:1) Decenedioic acid	6	399133	155834	-2.56126	5.16714	0.00557357		Lipid Metabolism	477020	470781	466250	247669	333945	163203	132590	138512	172595	172273
stipitatonate	7	9396081	3.66126e+06	-2.56635	4.46633	0.00346252	C02080		13052115	10550116	7880609	8723088	6774477	5475501	4.1871e+06	1.70147e+06	2.70568e+06	4236571
Hydroxykynurenine	8	1.47882e+06	573410	-2.57899	3.44528	0.0228192	C02794	Amino Acid Metabolism	1.03226e+06	1.13294e+06	1023254	2.01217e+06	2193476	776623	456020	522922	531071	580413
N5-formyl-N5-hydroxy-L-ornithine	7	206277	78601.4	-2.62435	7.47829	0.000995734			249576	153637	199295	196913	231966	82668.5	91038.7	64495.1	74716.5	80088.3
1,4-beta-D-Glucan	6	267564	100435	-2.66405	4.60428	0.00510794	C00760	Carbohydrate Metabolism	222858	268854	301973	287271	256864	191247	70363.6	1000	81851	157715
Nicotinate D-ribonucleoside	6	1.9545e+06	730452	-2.67574	5.45182	0.00403449	C05841	Metabolism of Cofactors and Vitamins	2493101	1.44778e+06	1604928	2.45641e+06	1.77027e+06	562589	683467	776436	872016	757754
NAD	8	16622285	6.08442e+06	-2.73194	14.8895	3.39454e-06	C00003	Energy Metabolism	16737105	18658386	15979681	16822340	14913913	7.43604e+06	5.86719e+06	6042708	5452237	5.62393e+06
1-Methylhistidine	8	36947670	1.35165e+07	-2.73353	9.19328	1.79739e-05	C01152	Amino Acid Metabolism	31519414	40300060	35279332	42249232	35390312	19976512	12697554	11928492	10314664	12665061
Butyric acid	8	1.28152e+06	466927	-2.74459	6.63655	0.000321158	C00246	Carbohydrate Metabolism	1.59213e+06	1.44308e+06	1.20634e+06	1.03263e+06	1.13345e+06	723908	442593	367842	444019	356277
N-Acetyl-L-2-amino-6-oxopimelate	8	150152	54208.5	-2.7699	5.37598	0.00268246	C05539	Amino Acid Metabolism	192947	122251	188618	120502	126443	54689.4	72445.2	35448.9	63022.1	45436.9
Glutamylarginine	7	1.82279e+06	653631	-2.78872	5.28847	0.003667		Peptide	2343854	1.42463e+06	2.22775e+06	1279666	1.83807e+06	887153	677577	636673	488951	577800
9,10-DHOME	6	707813	251556	-2.81373	7.35054	0.000651563	C14828	Fatty Acyls [FA]_Lipid Metabolism	774712	727747	850290	682144	504172	184876	249830	227812	281871	313393
Phenylalanyl-Glycine	7	1.14626e+06	399724	-2.86764	9.16139	0.000404308		Peptide	1.01619e+06	1.01034e+06	1028538	1.31832e+06	1.35793e+06	457586	387374	331514	391913	430236
Dopachrome	6	4.2243e+06	1.45367e+06	-2.90594	6.24571	0.000298022	C15566	Amino Acid Metabolism	5302896	4641048	3609205	3.40328e+06	4.16505e+06	2.06883e+06	889781	1.15539e+06	974340	2.18003e+06
4-Pyridoxolactone	6	127389	43276.6	-2.94361	5.8692	0.0015401	C00971	Metabolism of Cofactors and Vitamins	142526	133414	164445	90059.2	106504	49505.5	25540.5	39202.7	59672.1	42462
PS(16:0/18:1)	6	5.94088e+06	1.99547e+06	-2.97718	18.486	1.55245e-05	C13880	Lipid Metabolism	5.6462e+06	6.71393e+06	5.71593e+06	6007241	5.62112e+06	2.10403e+06	2159782	1.85031e+06	1.95728e+06	1.90594e+06
Altronate	8	9.72409e+07	3.24824e+07	-2.99364	7.62994	0.00119184	C00817	Carbohydrate Metabolism	103028528	91791576	116520472	106967120	67896776	32435476	30101034	34542888	28184958	37147848
Uric acid	8	1.40631e+08	4.57844e+07	-3.07159	4.4804	0.00223941	C00366	Nucleotide Metabolism	95859672	191857288	121122784	157807080	136507704	99677480	33380742	30426942	34438392	30998632
Ala/Leu/Thr/Ala	7	1.55176e+06	497752	-3.11754	13.3993	9.52624e-07		Peptide	1.41492e+06	1.74356e+06	1.52111e+06	1.56605e+06	1.51316e+06	713936	459962	405476	403607	505777
ADP	8	5.26425e+06	1.67963e+06	-3.13418	10.3439	6.59362e-06	C00008	Energy Metabolism	5386916	5659442	5489030	5.48216e+06	4.30372e+06	2.31481e+06	2224546	1.41441e+06	1.3241e+06	1.12026e+06
Isoleucyl-Serine	7	270644	86170.2	-3.14081	5.89873	0.00315079		Peptide	305652	262276	316895	154708	313689	87846.1	104762	69984.7	73810	94447.9
Coprine	7	2.36951e+06	748358	-3.16627	9.38105	0.000313967	C08271		2547053	1.78699e+06	2.56741e+06	2232225	2.71385e+06	921891	767108	620840	693471	738482
Guanosine 3'-phosphate	8	1.72299e+06	536554	-3.21121	11.9512	4.70321e-05	C06193	Nucleotide Metabolism	1.65049e+06	1.63041e+06	1.81292e+06	1.8063e+06	1.71482e+06	893449	474339	367120	460042	487821
Alanyl-Proline	7	1.1278e+07	3.50388e+06	-3.21873	8.14858	0.000467356		Peptide	12581044	8421030	12446898	9902515	13038637	4.31448e+06	3773265	2.45736e+06	3.77041e+06	3.20386e+06
Epsilon-(gamma-Glutamyl)-lysine	7	2.11123e+06	648267	-3.25673	14.0261	2.707e-05			1.94268e+06	1.93742e+06	2.01089e+06	2.22475e+06	2.44042e+06	764493	682352	642646	540741	611103
Dihydrothymine	8	4.22653e+06	1.29734e+06	-3.25785	10.6911	0.000297499	C00906	Nucleotide Metabolism	4967878	3.39124e+06	4385475	4.48896e+06	3899088	1.42932e+06	1241390	1.24531e+06	1.40608e+06	1.16459e+06
N-Hydroxy-L-tyrosine	6	3.10375e+06	951669	-3.26137	5.0955	0.0026573	C03004	Amino Acid Metabolism	3.47942e+06	4202110	3.20999e+06	1.91012e+06	2717111	992222	737542	1.03528e+06	460002	1.53329e+06
PI(35:3)	6	392013	116821	-3.35566	5.8181	0.00167236		Lipid Metabolism	287736	488096	474554	290109	419570	177882	138677	79710.1	88950.8	98886.9
Asp/Asp/Ser/Ser/Ser	7	3.64298e+06	1.07623e+06	-3.38496	3.60092	0.00875697		Peptide	3226775	5140935	3693226	3284086	2869880	3419494	488610	524609	199996	748425
Normetanephrine	8	242270	71524.6	-3.38723	6.50476	0.00180173	C05589	Amino Acid Metabolism	229878	203467	292190	176888	308930	97487.5	66730.7	71019.5	60961.7	61423.6
Hexose phosphate	8	3.07341e+06	905878	-3.39275	13.1224	5.58635e-05	C02965	Carbohydrate Metabolism	3.43919e+06	3.30914e+06	3114573	2.96965e+06	2.53452e+06	931380	1.08982e+06	873907	783986	850293
Ile/Gly/Gly	7	286899	83840.1	-3.42198	11.5558	2.09526e-05		Peptide	323574	233863	308481	292578	275998	100043	104982	65993.8	64535.7	83645.5
Dopa	8	2.13886e+06	621322	-3.44244	5.34648	0.00262913	C00355	Amino Acid Metabolism	3.10311e+06	1.91591e+06	1.74649e+06	1654370	2.27444e+06	805333	515361	757785	251358	776774
dihomocitrate	7	64612.2	18614.5	-3.47106	3.80933	0.0177832	C16583		108247	35451.4	61373.2	54643.6	63345.6	15415.5	23545.5	15380.7	20808.7	17922.1
Dyspropterin	6	529048	150658	-3.51157	5.02096	0.00229183	C03684	Metabolism of Cofactors and Vitamins	354559	765315	484459	527888	513020	292090	115765	121681	113587	110170
Glu/Asn/Asp/Asp	7	824823	232566	-3.54662	6.6521	0.00185821		Peptide	651571	643116	1.09712e+06	794942	937364	221638	179445	218707	242960	300079
Cys/Cys/Met/Trp/Trp	7	799160	223956	-3.56837	4.54172	0.00234538		Peptide	715898	1.15694e+06	844099	738927	539937	507920	217271	184423	69638.2	140529
Dihydrobiopterin	6	2.12945e+06	594900	-3.57951	8.1698	0.000125079	C02953	Metabolism of Cofactors and Vitamins	1.77791e+06	2.49934e+06	1.8225e+06	2.52893e+06	2.01859e+06	956839	460986	462635	483300	610740
N-palmitoyl proline	7	1.03495e+06	287788	-3.59623	6.57688	0.000791114		Lipid Metabolism	1.22353e+06	774430	1.26575e+06	806206	1.10485e+06	433896	291207	293004	284072	136761
FA hydroxy(26:0)	6	726360	200953	-3.61457	7.76769	0.000393801		Lipid Metabolism	731884	628721	965125	659842	646226	280520	235104	136871	201128	151143
N-Acetyl-L-aspartic acid	10	9.73676e+07	2.68963e+07	-3.62012	10.5373	6.90051e-06	C01042	Amino Acid Metabolism	90036176	112636824	87768232	106495976	89900720	44058628	24409016	20919204	21516904	23577584
Choline	10	4.53398e+08	1.25189e+08	-3.62171	20.8759	1.76379e-07	C00114	Amino Acid Metabolism	440098472	447624424	432799464	467999976	478466952	174097784	103277704	105842304	131152400	111574000
Quinic acid	8	223388	61642.2	-3.62394	5.01913	0.00714696	C00296	Amino Acid Metabolism	343269	150496	216489	196190	210495	60918.4	57630.7	68220.5	66648.3	54792.9
1,3-Dimethyluracil	7	130449	35351.5	-3.69006	8.8867	0.000582776			163035	98231.6	137258	129673	124047	39464.9	35146.2	39220.7	26973.1	35952.3
N-hydroxyisoleucine	7	648683	170638	-3.80151	5.1649	0.00625804			441674	539526	695446	588372	978399	178652	132776	168585	189587	183591
Histidinal	8	158760	41597.1	-3.81662	5.96951	0.00332831	C01929	Amino Acid Metabolism	203593	108956	152198	126466	202588	42978.8	53600.3	36219	37769	37418.1
Ribothymidine	7	253030	66169.4	-3.82398	11.9876	5.33052e-05			209084	297276	253971	239965	264857	76771.9	47053	58953.1	75699.4	72369.6
Adenosine monophosphate	10	4.86623e+07	1.27094e+07	-3.82885	10.8826	1.02615e-05	C00020	Nucleotide Metabolism	44281200	51358400	45113008	54381636	48177284	23442186	11114908	9126189	9559410	10304209
N-Formimino-L-glutamate	6	802148	207879	-3.85872	12.9165	0.00011998	C00439	Amino Acid Metabolism	948667	702567	803718	715089	840700	212812	186878	204673	242231	192802
2-aminogalactopyranose	7	106290	27012.9	-3.93479	7.90152	5.61431e-05			113006	101389	125934	104159	86961.8	57669.3	20914.3	19053.7	17703.8	19723.2
Adenine	10	1.40503e+07	3.56448e+06	-3.94175	11.7104	2.74556e-06	C00147	Nucleotide Metabolism	13133805	15727124	13768067	12492422	15130074	6085423	3160640	3.09522e+06	2.18587e+06	3.29524e+06
Myristic acid	8	1059255592	2.65909e+08	-3.98353	8.27068	0.000814705	C06424	Fatty Acyls [FA]_Lipid Metabolism	1183237864	769993128	1098210664	938053224	1306783080	315036232	209689928	234842648	295829576	274144392
Triacetate	7	391086	96534.7	-4.05124	8.18008	3.79465e-05	C01757		406668	441867	429555	373338	304000	1000	155467	119003	87369.1	119835
Succinic acid	8	7.27216e+07	17850869	-4.07384	10.731	0.0001726	C00042	Carbohydrate Metabolism	76278104	71618352	68816632	75987216	70907608	36939220	16934848	10187767	12006482	13186028
Azimsulfuron	7	266806	65270.2	-4.08771	2.54945	0.0590061	C18438		423784	208025	163435	471328	67458.2	123414	57946.6	46108.9	36675.1	62206.8
Galacturonate	8	6.64633e+06	1.60901e+06	-4.1307	3.42145	0.0263021	C00333	Carbohydrate Metabolism	8.14018e+06	10393153	7939886	4.76314e+06	1.9953e+06	1.27519e+06	1.67774e+06	1940246	1.5448e+06	1.60707e+06
ferrocenium	7	918220	219738	-4.1787	14.9387	2.75551e-05			1.04394e+06	769820	900375	948494	928465	278232	211293	195712	198200	215254
5-Acetamidovalerate	6	1.00826e+06	238285	-4.23133	20.1265	9.15398e-08	C03087	Amino Acid Metabolism	1018990	975258	913868	1.03746e+06	1.09573e+06	297768	166465	225580	278032	223578
PE(15:0/18:3)	6	1.50179e+06	354113	-4.24098	10.6135	0.00032933	C00350	Lipid Metabolism	1.55133e+06	1.2283e+06	1.67085e+06	1.28444e+06	1774028	323194	389664	317902	406234	333572
Glycyl-Arginine	7	4.83109e+06	1.13632e+06	-4.25154	10.1123	0.000187169		Peptide	5.14938e+06	3.88095e+06	4.97008e+06	4.28408e+06	5.87097e+06	1.52346e+06	1.1772e+06	871573	930151	1.17919e+06
Talinolol	7	568965224	1.33385e+08	-4.2656	10.4426	0.000128634			680223528	512205928	638812712	541664616	471919336	95130824	138521144	143837544	178626440	110807120
Imidazole acetol-phosphate	6	199431	46574	-4.28203	5.29804	0.00476717	C01267	Amino Acid Metabolism	273116	235544	216372	156966	115159	49915.7	43595.8	35401.1	35863	68094.4
Hydroxypropanedioic acid	7	103948	23434.4	-4.43571	5.69871	0.00429695	C02287		151338	69441.7	98220.9	115212	85527.3	23576.6	22930.8	18248.4	28872.9	23543.2
Phenylacetic acid	6	1.68625e+06	368869	-4.57139	4.64209	0.00509966	C07086	Amino Acid Metabolism	1.44436e+06	2.62897e+06	1.36463e+06	1866890	1126380	780022	286623	296196	235788	245718
gamma-Aminobutyric acid	10	1.81084e+08	3.94658e+07	-4.58837	7.20326	0.00179643	C00334	Amino Acid Metabolism	183240552	116055560	184064504	182719464	239337576	32737856	37926324	39354312	45817336	41493176
FA (14:2) tetradecadienal	6	401264	87233.7	-4.59987	4.55533	0.00950846		Lipid Metabolism	664152	336432	363764	267746	374226	121043	78908.9	69485.6	93630.2	73101.3
xi-7-Hydroxyhexadecanedioic acid	7	402347	86112.5	-4.67234	7.44168	0.00122233			556797	376176	339948	325131	413683	67742.3	84978.4	69474.6	91461.4	116906
Cibaric acid	7	6.51782e+06	1.39078e+06	-4.68644	5.56333	0.00460185		Fatty Acyls [FA]	6890757	4.54455e+06	6214877	5.15111e+06	9787793	1.79113e+06	1.53045e+06	1.29778e+06	1.24621e+06	1.08834e+06
2-(2,5-dihydroxy-4-methoxyphenyl)-3,5,6,7-tetrahydroxy-3,4-dihydro-2H-1-benzopyran-4-one	7	121556	25864.8	-4.69966	4.24899	0.012565			94364.1	88993	94388.1	121906	208128	22352.2	26948.4	21087.3	24524	34412.2
3-(Cystein-S-yl)acetaminophen	7	645820	133710	-4.83	11.2927	2.81029e-05			566394	651657	654171	689429	667450	144074	64562.7	85769.1	88416.5	285729
Methionyl-Tyrosine	7	532254	108919	-4.88669	5.22003	0.00146301		Peptide	713879	309732	608510	455741	573409	277794	65935.5	68456.5	63081.5	69328.8
9-methylthiononylhydroximate	7	330769	64911.7	-5.09567	15.0468	1.34445e-05			295496	340315	303782	387555	326696	85561.6	73443	54917.1	64140.3	46496.5
3-Hydroxy-N6,N6,N6-trimethyl-L-lysine	8	2.26159e+06	441884	-5.11806	19.8234	1.20033e-07	C01259	Amino Acid Metabolism	2.09056e+06	2.35222e+06	2.40245e+06	2.23089e+06	2.23182e+06	722593	397363	299236	351006	439224
3',8-Dihydroxyvestitol	7	284292	55234.9	-5.14697	10.6304	6.3246e-06		Lipid Metabolism	264783	301735	331010	234878	289055	82744.6	62783.8	67554.8	62091.2	1000
PE(19:0)	6	7.27133e+06	1.39066e+06	-5.2287	7.50904	0.00132768		Lipid Metabolism	8967877	6.00327e+06	6299872	5.76414e+06	9321471	1.87064e+06	1.0615e+06	1.35774e+06	1.24529e+06	1.4181e+06
sn-glycero-3-Phosphoethanolamine	8	1.83809e+07	3.46759e+06	-5.30077	13.7369	8.01733e-06	C01233	Lipid Metabolism	19826436	21347572	17711536	16478050	16540855	5265034	3.94967e+06	2750478	2.80664e+06	2.56612e+06
Asn/Glu/Ile/Lys	7	276340	52066.8	-5.30741	9.46004	0.000246784		Peptide	337615	221301	301375	227662	293748	81293.9	51164.8	47456.9	39974.8	40443.8
(E,E)-2,4-Decadienoic isobutylamide	7	5.36874e+06	1.00056e+06	-5.36573	8.90137	2.54587e-05			4.33055e+06	6198930	4965848	6.29199e+06	5.05637e+06	2.22336e+06	690653	640765	546130	901894
Bakankoside	7	2.10812e+07	3.90214e+06	-5.40247	5.06367	0.00413384	C09914		17683102	32979162	18363058	22039216	14341436	8149291	3.24445e+06	3.29338e+06	2.22099e+06	2.60261e+06
Ala/Asp/Glu/Gln/Tyr	7	431488	78867.9	-5.47102	4.35212	0.0045567		Peptide	356135	703329	402864	407907	287208	226084	51657.8	48810	1000	66788.3
Tryptophyl-Glycine	7	796471	143209	-5.5616	16.1066	2.09737e-05		Peptide	784697	811003	810204	667818	908632	177629	169117	113026	126044	130229
FA (14:1) nonanol	6	1.31172e+06	235764	-5.56367	3.05566	0.0376591		Lipid Metabolism	2.676e+06	745203	1246014	842598	1048760	210053	216723	236201	289304	226540
N6,N6,N6-Trimethyl-L-lysine	10	1.20649e+07	2.13595e+06	-5.64849	26.1651	6.30152e-08	C03793	Amino Acid Metabolism	11054410	12433329	13000124	11807262	12029269	2.85591e+06	2.08318e+06	1897014	1.68631e+06	2.15731e+06
1-Pyrroline-2-carboxylic acid	6	3254048	571694	-5.69194	15.9901	5.82166e-07	C03564	Amino Acid Metabolism	3.33878e+06	3078669	3.09331e+06	3.15562e+06	3.60387e+06	851877	719030	174182	789391	323991
Imidazoleacetic acid	10	4.83576e+06	833969	-5.79849	3.89995	0.0173327	C02835	Amino Acid Metabolism	6.19483e+06	4076810	4.24804e+06	7848112	1.81103e+06	1.06339e+06	769597	792420	758892	785548
5-Hydroxyisourate	6	92349.2	15865	-5.82092	4.91339	0.00416821	C11821	Nucleotide Metabolism	60736	143645	69075.6	99909.5	88379.8	35027.2	12637.2	1000	16304	14356.9
Ribulose	8	3.79547e+06	636582	-5.96226	4.98016	0.00592909	C00309	Carbohydrate Metabolism	5.98668e+06	4225028	3411767	2.80458e+06	2.54928e+06	1.16326e+06	653837	427844	492757	445214
4-Acetamido-2-aminobutanoic acid	6	835068	138445	-6.03176	16.0745	4.93984e-07	C06442	Amino Acid Metabolism	763382	809663	912496	817192	872606	189352	166631	161522	173722	1000
Nalpha-Methylhistidine	7	7.22801e+06	1.19706e+06	-6.03812	10.5007	7.97626e-05	C03298		5624582	6562100	7.61293e+06	7617022	8723387	1406341	744423	896103	1.99827e+06	940177
Met/Met/Asp	7	1.59072e+06	261692	-6.0786	19.3989	5.33034e-08		Peptide	1508111	1.70886e+06	1.67688e+06	1597039	1.46273e+06	446574	250920	152893	251186	206888
N3-hydroxypropylcytosine	7	926471	151715	-6.10665	7.15767	0.00193186			701129	760160	1.01834e+06	851428	1301303	125229	150178	172579	163976	146614
Shiromodiol diacetate	7	2.13395e+07	3.47029e+06	-6.1492	4.00388	0.0158293	C09725		37743508	23321584	17917298	14082406	13632855	4.08658e+06	4206040	3.17698e+06	2.99522e+06	2.88665e+06
6-Acetamido-3-aminohexanoate	7	1.35262e+06	210666	-6.42068	14.2957	9.63831e-05	C03846		1.49702e+06	1.0628e+06	1.40983e+06	1.31927e+06	1.47419e+06	218541	199157	258214	179011	198408
Trp/Trp/Cys	7	2.17724e+06	338172	-6.43827	6.44233	0.00136142		Peptide	1.66742e+06	2.29235e+06	2.84312e+06	1451573	2.63175e+06	274476	266684	427077	76755.3	645867
3'-UMP	6	3.04511e+06	440254	-6.9167	4.69894	0.008898	C01368	Nucleotide Metabolism	4760873	3.73036e+06	2.90988e+06	2123720	1.70069e+06	625673	463134	438199	366741	307524
diaminobutyryl-citryl-ethanolamino--ketoglutarate	7	146014	21102.9	-6.91914	8.58288	2.66829e-05			106968	160340	156619	158733	147408	22838	1000	21915.1	1000	58761.3
Galactosylglycerol	8	1.61872e+06	227646	-7.11071	5.68118	0.00465321	C05401	Carbohydrate Metabolism	2.14635e+06	932126	2.17888e+06	1.25775e+06	1.5785e+06	222006	238828	179348	239290	258757
2-Hydroxydecanoate	8	1.71111e+06	237026	-7.21908	1.70432	0.163475		Lipid Metabolism	2.12822e+06	4.93116e+06	548042	481519	466593	292813	206085	208685	252218	225328
Lyxose	8	324041	42903.8	-7.55274	13.0462	0.000161007	C00476	Carbohydrate Metabolism	400291	288163	333623	317561	280568	53875.1	41606.8	39108.6	42066.4	37862.1
indol-3-ylmethyl-cysteine	7	913121	120352	-7.58711	12.0685	2.08221e-06			805918	1.00938e+06	1.0415e+06	834615	874193	179207	78928.6	79751.7	1000	262871
DG(15:0/20:3/0:0)	6	326635	42843.1	-7.62398	4.81273	0.00133386		Lipid Metabolism	307746	315036	328132	470766	211494	210215	1000	1000	1000	1000
Methyl5-(but-3-en-1-yl)amino-1,3,4-oxadiazole-2-carboxylate	7	1.40262e+07	1.8235e+06	-7.69192	6.25047	0.00324555	C12245		20283012	11980217	12522536	9022905	16322316	1.39377e+06	2.09287e+06	1.67308e+06	1.99351e+06	1.96425e+06
methyl phosphate	7	1.40978e+06	182788	-7.71265	8.51891	8.54235e-05			1.66375e+06	1.41844e+06	1.2601e+06	1.02936e+06	1.67725e+06	335620	287008	1000	289312	1000
Isoleucylproline	7	1.34218e+06	173315	-7.74417	12.2291	0.000230649		Peptide	1654643	1.1703e+06	1.30739e+06	1.13591e+06	1.44265e+06	200251	169431	179337	143206	174348
Sinalexin	7	893676	114220	-7.82419	11.8007	0.000137865			772844	910396	1.05241e+06	724933	1.00779e+06	125497	81702.9	92340.1	96474.3	175083
dapsone hydroxylamine	7	4.69314e+06	572614	-8.19599	14.8798	4.14157e-07			4.18289e+06	5.17901e+06	5103829	4540145	4459813	761711	259941	366029	208513	1.26687e+06
2-O-Methylcytosine	7	1.19341e+06	144827	-8.24023	10.36	0.000348049			1.49388e+06	1.32198e+06	1.12479e+06	1.11743e+06	908965	217797	128010	122169	130011	126149
Isoleucyl-Alanine	7	3.61446e+06	438141	-8.24954	26.7528	4.05753e-06		Peptide	3.95126e+06	3.82211e+06	3489048	3.45855e+06	3.35135e+06	488850	373576	406553	521478	400250
Methionyl-Glycine	7	357313	42224.9	-8.46214	8.55375	2.7466e-05		Peptide	324524	305080	439756	315202	402005	100812	107313	1000	1000	1000
Rhamnulose	8	496572	58237	-8.52674	4.00557	0.0159531	C01721_C00861	Carbohydrate Metabolism	793474	233690	690455	478267	286972	72217.6	51953.4	54757.2	64262.4	47994.1
N-Jasmonoylisoleucine	7	4.80266e+06	558548	-8.59846	7.12365	0.00180207	C18699		5023502	4.95617e+06	6181830	5242307	2.60948e+06	531668	551806	842675	497904	368690
7-(2-amino-2-carboxyethyl)-5-hydroxy-3,4-dihydro-2H-1,4-benzothiazin-3-one	7	542628	61016.3	-8.89316	5.57957	0.00426533			420583	514038	406158	500157	872204	71013.6	25242.6	89350.9	27596.2	91878.4
Rhamnose	8	1.45183e+06	162094	-8.95669	28.7806	5.7035e-06	C00507	Carbohydrate Metabolism	1.61783e+06	1.40738e+06	1.39874e+06	1.36984e+06	1.46534e+06	158647	155077	153227	154708	188811
Pterin	7	142368	15859.6	-8.97679	4.26441	0.012116	C00715		119278	259158	99271	116514	117621	19710.3	1000	16951.4	19340.6	22295.7
Asp/Arg/Ser/Thr/Tyr	7	94907.9	10521.7	-9.0202	6.90948	0.000308693		Peptide	79577.6	133856	82883.3	99805.7	78416.9	32244.7	1000	1000	1000	17363.8
3-Hydroxy-5, 8-tetradecadiencarnitine	7	6973253	759622	-9.1799	5.29355	0.00600125			11368152	4681506	7244334	5.84069e+06	5.73158e+06	986420	745193	583598	805629	677271
Asp/Asp/Gln/Tyr	7	863287	93090.5	-9.27363	6.76875	0.00147644		Peptide	688998	1.08115e+06	1.12581e+06	556734	863744	61562.6	86522.7	168792	1000	147575
PS(16:0/20:4)	6	1.51552e+06	163077	-9.29327	20.6156	1.17727e-05		Lipid Metabolism	1.39662e+06	1.57925e+06	1.48978e+06	1.72705e+06	1384894	210333	184949	166902	129776	123426
Cytidine monophosphate	8	532441	57244.8	-9.30111	7.37561	0.000258153	C00055	Nucleotide Metabolism	616639	570962	456685	555513	462404	282224	1000	1000	1000	1000
Deoxyribose	6	877584	93603.1	-9.37559	8.55541	0.000974148	C01801	Carbohydrate Metabolism	1.18622e+06	614556	878152	827316	881674	86229.8	84400.9	86302.5	90077.7	121005
Glycerophosphocholine	10	1.7714e+07	1.65276e+06	-10.7178	11.3426	0.000133221	C00670	Lipid Metabolism	22504656	17587650	14319930	17940804	16217108	3.26756e+06	1.43855e+06	1085964	1.21279e+06	1.25896e+06
3,4,5-trihydroxy-6-{[3-(7-hydroxy-6-methoxy-2H-1,3-benzodioxol-5-yl)prop-2-enoyl]oxy}oxane-2-carboxylic acid	7	1.19807e+06	100940	-11.8691	8.05536	0.000477581			788734	1.55047e+06	1.08393e+06	1.35366e+06	1.21354e+06	282514	66860.3	47936	39965.2	67425.7
Indole-5,6-quinone	6	898369	70446.8	-12.7524	7.04461	0.0019418	C05579	Amino Acid Metabolism	1148461	955760	1.10218e+06	511227	774214	76747.7	46055.4	102117	33305.9	94007.8
Guanosine 2',3'-cyclic phosphate	6	85955.5	6730.94	-12.7702	10.0465	8.38728e-06	C06194	Nucleotide Metabolism	85817.3	106701	76032.4	79936.2	81291.1	29654.7	1000	1000	1000	1000
Ne,Ne dimethyllysine	9	4.74436e+07	3.67508e+06	-12.9096	20.1767	2.01151e-05	C05545		46537448	55595560	43555652	46923328	44606028	5292294	3.23485e+06	3.02352e+06	3.29445e+06	3.53027e+06
Cys/Cys/Asn/Ser/Thr	7	4.1156e+06	313875	-13.1122	9.56988	0.00064185		Peptide	5.32789e+06	3.00926e+06	4.42956e+06	3.54241e+06	4268873	369594	253163	284203	374665	287751
PC(12:0/20:3)	8	4.05544e+06	299849	-13.5249	6.6231	0.00268171	C00157	Lipid Metabolism_Glycerophospholipids [GP]	3073242	3.26625e+06	4.638e+06	3.2728e+06	6026916	276942	340948	289686	262012	329659
Isoxanthopterin	9	1.27105e+06	92390.3	-13.7574	8.75582	0.000539443	C03975		1.13648e+06	1.71234e+06	1.02283e+06	1.42168e+06	1.06192e+06	223189	65003.1	66670.2	54728.6	52360.7
FA (16:3)	6	178651	12845.1	-13.9081	11.406	7.02273e-05		Lipid Metabolism	135284	177082	204085	166709	210095	1000	28772.3	16206.7	1000	17246.5
PI(32:3)	6	2102294	146727	-14.328	62.5895	2.15672e-07		Lipid Metabolism	2.13433e+06	2.08074e+06	2.20287e+06	2.02141e+06	2.07211e+06	156443	136625	156237	133899	150430
Palmitoylcarnitine	6	1.82204e+07	1.26369e+06	-14.4184	26.4636	3.8931e-08	C02990	Lipid Metabolism	17672736	17091928	17460218	20024726	18852450	2.63965e+06	1.08891e+06	858756	876132	855000
Lysopine	6	104176	6925.93	-15.0414	12.4559	1.17245e-05	C04020	Amino Acid Metabolism	123437	103727	80812.8	105405	107496	19435.6	1000	12194	1000	1000
FA (14:1)nonanoic acid	6	3.3138e+07	2.14247e+06	-15.4672	10.2005	0.000508011		Lipid Metabolism	38379980	24965830	40311016	27175098	34858164	2.20986e+06	1.6948e+06	1.92246e+06	2.40139e+06	2483860
Acetylphosphate	6	143298	9120.57	-15.7115	13.602	2.40492e-06	C00227	Amino Acid Metabolism	137130	131810	146177	163722	137652	1000	41602.9	1000	1000	1000
N-acetyl -D- glucosaminitol	7	1572862	93999.2	-16.7327	15.7165	6.08777e-05			1.91549e+06	1.37499e+06	1.47724e+06	1.59501e+06	1.50158e+06	157039	74168.2	79624	59167.8	99997.1
PC(31:3)	6	4.01521e+06	233288	-17.2114	17.5937	5.72862e-05		Lipid Metabolism	4.45322e+06	4.32377e+06	4208972	3821687	3.26839e+06	288565	229602	201745	229265	217261
1-O-Methyl-myo-inositol	6	4.93129e+06	283075	-17.4205	7.15847	0.00196446	C03659	Carbohydrate Metabolism	7.00779e+06	3.45604e+06	5.68488e+06	3.79002e+06	4717732	430703	222716	237303	263693	260960
Kyotorphin	7	1.63265e+06	92537.6	-17.6431	7.68154	0.00152212	C02993	Peptide	2.13547e+06	1.10151e+06	1.96348e+06	1.24436e+06	1718414	124704	87928.1	82370.5	75401.8	92284.1
PE(14:0/20:3)	6	1.36775e+07	736319	-18.5755	91.1837	4.92846e-11	C00350	Lipid Metabolism	13521027	13569403	13423990	13746139	14126934	970785	643131	559104	755400	753177
PE(15:0/20:3)	6	1.48195e+07	775816	-19.1018	32.9724	4.60825e-06	C00350	Lipid Metabolism	15653848	13905359	14718008	13896949	15923149	842646	849881	744608	718441	723504
N-stearoyl serine	7	6.66332e+07	3332112	-19.9973	15.7781	7.07253e-05		Lipid Metabolism	66447400	53046688	69664112	66362304	77645688	5632109	2.98299e+06	2475203	2853038	2.71722e+06
Alanyl-D-alanine	6	4.15535e+06	206877	-20.0861	9.23485	0.000759039	C00993	Amino Acid Metabolism	4.61463e+06	3037732	3.4912e+06	4.15402e+06	5.47915e+06	190571	196340	182476	245768	219228
PE(14:1/22:2)	6	1.28693e+07	632184	-20.3569	52.7617	4.58302e-07	C00350	Lipid Metabolism	12671726	12908488	13393953	12107789	13264512	759400	617460	574769	567844	641444
N(6)-Methyllysine	8	1.23071e+07	598709	-20.556	44.5556	9.84676e-07	C02728	Amino Acid Metabolism	12128134	13081614	11476873	12475863	12373020	736733	604608	545675	530316	576216
Propionylcarnitine	9	3.27847e+06	156649	-20.9288	26.5334	1.01308e-05	C03017	Lipid Metabolism	3041205	3.60338e+06	3464783	2.99985e+06	3.28312e+06	194070	141925	128645	169761	148845
N6-Acetyl-N6-hydroxy-L-lysine	8	1.07943e+06	51493.3	-20.9626	17.2957	6.25891e-05	C03955	Amino Acid Metabolism	1.22383e+06	1178098	986135	1.10433e+06	904774	63809.5	49920.2	44621.7	46210.5	52904.5
Carnitine	10	2.09466e+08	9.97917e+06	-20.9903	19.6882	1.77474e-05	C00318	Amino Acid Metabolism	241639400	191196616	190114712	221977560	202399720	18912430	7.52448e+06	6.65329e+06	7517632	9288032
Swainsonine	7	297738	13613.7	-21.8705	27.4562	5.38396e-08	C10173		300873	273034	301588	286767	326427	25668.7	1000	1000	22757.9	17641.6
3-hydroxypyridine	7	5.90293e+06	254822	-23.1649	3.63361	0.022085			7988059	4.69118e+06	4.75064e+06	10577688	1.50706e+06	230239	252273	258467	296176	236956
Butyrylcarnitine	9	5.2815e+06	227438	-23.2217	27.6182	2.68219e-06	C02862	Lipid Metabolism	5.28461e+06	5.42858e+06	4.79948e+06	5.05176e+06	5843070	418638	199652	142672	191753	184474
Hydroxypyruvic acid	6	308622	12809.3	-24.0936	4.65307	0.00815852	C00168	Amino Acid Metabolism	370551	465798	361697	241975	103087	1000	1000	60046.4	1000	1000
6-Succinoaminopurine	7	747426	29477.1	-25.3561	3.92549	0.0156381			438628	1441073	752363	540435	564631	143386	1000	1000	1000	1000
PC(15:0/18:3)	6	2.55716e+06	100228	-25.5134	16.2659	8.25069e-05	C00157	Lipid Metabolism	2804531	2.74248e+06	2384372	2.04204e+06	2.81238e+06	95276.5	92370.4	96871.4	118464	98158.5
PG(16:0/20:3)	8	2.38845e+06	93272.5	-25.6073	27.0952	7.55448e-06		Lipid Metabolism	2207007	2.60342e+06	2.21041e+06	2558739	2362692	91743.4	70085.7	81607.1	140400	82526.4
mycaminose	7	400020	15401.6	-25.9726	24.0372	4.81524e-08			409642	423994	407031	348523	410907	30757.7	1000	1000	43250.4	1000
Hydroxybutyrylcarnitine	7	502837	19265.4	-26.1005	14.0676	3.08892e-06			471112	590266	440283	553023	459501	92327.2	1000	1000	1000	1000
PE(20:3/16:0)	7	1.71866e+06	65622.3	-26.1902	13.5481	0.000168377	C00350	Lipid Metabolism	2043183	1.4711e+06	1.5964e+06	1.98077e+06	1.50186e+06	74687.9	49055.5	62713.3	76563.1	65091.7
Hydroxyzileuton	7	4.51606e+06	171380	-26.3512	5.94234	0.00393953			4.68627e+06	4.05427e+06	5.87604e+06	1.98264e+06	5.98107e+06	158120	91006.9	193287	94660.8	319824
4-Hydroxymandelonitrile	8	11923703	449517	-26.5256	4.19295	0.0136689	C00650	Amino Acid Metabolism	21447178	11854064	10841527	4377384	11098362	535330	212655	527025	169925	802648
2-Hydroxy-3-oxoadipate	6	1.01896e+06	36318.9	-28.056	8.96358	0.000848787	C03217	Carbohydrate Metabolism	1.11975e+06	760791	867283	958415	1.38859e+06	48556.2	30354.9	32792.4	29856.7	40034.3
Ala/Lys/Thr/Ser	7	1.21908e+06	39310.6	-31.0115	12.9649	0.000202531		Peptide	1279957	1.48162e+06	1.03603e+06	991571	1.30624e+06	42121.4	45796.2	37237.4	39726.1	31672
PI(16:0/20:3)	6	1.67987e+07	531338	-31.6159	49.4765	9.30188e-07	C00626	Lipid Metabolism	15608384	17407942	16869392	17394516	16713473	543551	519998	481097	593179	518865
PG(16:0/18:3)	6	4.42994e+06	139106	-31.8459	38.1971	1.88876e-06		Lipid Metabolism	4.535e+06	4.79875e+06	4.19015e+06	4401270	4.22452e+06	109075	148883	97198.4	177867	162504
Acetylcarnitine	10	3.22331e+08	9.95067e+06	-32.3929	38.5073	1.56664e-06	C02571	Amino Acid Metabolism	303619656	331530440	347886888	320009992	308605928	15086738	8920537	7586723	9039058	9120295
PS(16:0/20:3)	6	7.97969e+06	238857	-33.4079	36.6144	3.21045e-06		Lipid Metabolism	7640175	8312883	8537904	8021749	7.38576e+06	272636	233559	236262	226393	225433
FA (18:2)	8	8.77204e+07	2.54105e+06	-34.5213	97.0351	6.74935e-09		Lipid Metabolism	85055160	86769016	88164640	88608096	90005224	3.45555e+06	2.13921e+06	2.13375e+06	2370591	2.60616e+06
PE(15:0/22:4)	6	1.29332e+07	352084	-36.7332	49.9785	5.95943e-07	C00350	Lipid Metabolism	13026153	12365832	13584509	12359526	13329799	315094	263345	362023	481287	338669
LysoPE(0:0/18:2)	6	5.29026e+06	134045	-39.4662	7.21217	0.0019555		Lipid Metabolism	8.0017e+06	4.8303e+06	4.2994e+06	3.99666e+06	5323261	166859	139540	95986.2	122133	145710
2-Deoxy-alpha-D-ribopyranose	7	614900	15484.5	-39.7107	6.16389	0.00351294	C08347		963304	492079	472034	693552	453532	16438.8	11977.2	15353.5	19410.8	14242.4
3-Propylmalate	6	2.73472e+06	65156.1	-41.9718	7.73817	0.00150117	C02123	Carbohydrate Metabolism	3.92642e+06	1.98283e+06	2.53161e+06	3.01969e+06	2.21302e+06	58044.9	62045.9	75754.8	61170.3	68764.7
PE(39:3)	8	1.54417e+07	327648	-47.1289	16.1592	8.54095e-05		Lipid Metabolism	14029150	15720505	13648928	14914639	18895090	375570	350920	316674	275233	319841
PC(14:1/22:2)	6	59341872	1.25842e+06	-47.1558	39.3655	2.44843e-06	C00157	Lipid Metabolism_Glycerophospholipids [GP]	55396464	62326332	56834604	62910916	59241044	1.37223e+06	1.31841e+06	1.25912e+06	1.20051e+06	1.14184e+06
FA (18:3)	6	2.42032e+07	502267	-48.1879	22.879	2.07184e-05		Lipid Metabolism	22494702	22163454	23656386	24800794	27900710	688205	391522	540286	467677	423644
PE(19:0/18:3)	8	2.788e+07	533496	-52.259	13.3745	0.000180027		Lipid Metabolism	35275020	26230572	29123722	24062832	24707800	668448	479582	548650	467877	502925
1-Methoxy-1-(2,4,5-trimethoxyphenyl)-2-propanol	7	1.11308e+06	20491.5	-54.3192	11.0882	0.000318314			1.42441e+06	1054214	1.17009e+06	817489	1.09921e+06	57816.2	1000	1000	41641.4	1000
PC(15:0/18:4)	6	6.32748e+06	114962	-55.0399	27.6453	4.49918e-06	C00157	Lipid Metabolism	6498440	5.78216e+06	6.50836e+06	5882297	6.96614e+06	1000	164024	1000	193636	215148
PC(14:0/20:3)	8	1.1381e+08	2.05347e+06	-55.4232	64.9955	3.17122e-07	C00157	Lipid Metabolism_Glycerophospholipids [GP]	112953896	119942040	110480264	114795080	110877136	2131381	2.05295e+06	2.29086e+06	2.00509e+06	1.78706e+06
Estazolam	7	3.25811e+06	57868.2	-56.3022	4.15293	0.0141061	C06981		5464037	3.47357e+06	3.20551e+06	636491	3.51093e+06	1000	1000	149159	1000	137182
3-Hydroxysebacic acid	7	8.06611e+06	110904	-72.7304	8.62982	0.000990055		Lipid Metabolism	6139660	6.78138e+06	6835033	10639892	9934576	91810.1	106456	105312	154419	96522.9
3-Butynoate	6	843116	11101.3	-75.9472	21.439	9.06699e-06	C06144	Carbohydrate Metabolism	864123	896762	928265	811913	714516	51506.7	1000	1000	1000	1000
Cytosine	8	8.77353e+06	114256	-76.7885	19.1024	4.42316e-05	C00380	Nucleotide Metabolism	9871081	8039735	7.74823e+06	8363860	9844761	121312	117391	109349	114304	108923
Oxaloglutarate	8	82266.5	1000	-82.2665	10.5146	0.000462633	C05533	Amino Acid Metabolism	110598	82865.1	72640.1	80121.3	65107.9	1000	1000	1000	1000	1000
Methylimidazoleacetic acid	8	583151	6818.8	-85.521	9.60186	0.000599866	C05828	Amino Acid Metabolism	762205	407456	527678	564408	654006	30094	1000	1000	1000	1000
LysoPE(0:0/18:3)	6	523813	5518.6	-94.9179	9.81303	0.000562202		Lipid Metabolism	726130	449762	455586	458358	529231	1000	23593	1000	1000	1000
Glu/His/Lys/Met/Trp	7	96921.7	1000	-96.9217	19.25	4.29194e-05		Peptide	105956	88648	85860.9	92821.5	111322	1000	1000	1000	1000	1000
4-Methylene-L-glutamine	8	2.02236e+06	19965.9	-101.29	9.46945	0.000673908	C01109	Carbohydrate Metabolism	2.69635e+06	1.41349e+06	1.98014e+06	1.83123e+06	2.19057e+06	1000	47799.5	1000	49030.2	1000
6,7-Dimethyl-8-(1-D-ribityl)lumazine	6	102046	1000	-102.046	8.48426	0.00105805	C04332	Metabolism of Cofactors and Vitamins	73459.3	78047.4	108235	112417	138072	1000	1000	1000	1000	1000
PE(39:4)	8	1.15087e+07	112402	-102.389	10.5581	0.000451632		Lipid Metabolism	9149884	10923694	9385995	14176940	13907094	1000	123267	180569	117386	139789
LysoPC(18:2)	6	1.22983e+07	119527	-102.891	5.14751	0.00673915	C04230	Lipid Metabolism	21347430	10289854	8839007	8557921	12457319	219547	140971	1000	1000	235117
PC(14:0/22:4)	6	4.86095e+07	376799	-129.007	56.1306	5.93611e-07	C00157	Lipid Metabolism_Glycerophospholipids [GP]	46715616	50753736	46818772	50423768	48335796	396373	444002	378258	357188	308173
Cys/Glu/Glu/Phe/Pro	7	2.22661e+06	14656.5	-151.919	11.9375	0.000265187		Peptide	2.26717e+06	2464569	2.75848e+06	1.90339e+06	1.73945e+06	69282.7	1000	1000	1000	1000
FA (18:4)	6	177691	1000	-177.691	8.64093	0.000986492		Lipid Metabolism	200130	243348	172953	141093	130932	1000	1000	1000	1000	1000
3-carboxy-2,3-dihydroxypropanoate	8	219405176	1064828	-206.048	7.02786	0.00215955	C00552_C00898	Carbohydrate Metabolism	323992072	146906872	236807368	166534504	222785064	1.02241e+06	1.1322e+06	797876	1.42978e+06	941884
3-Deoxy-D-manno-octulosonate	7	210803	1000	-210.803	9.79054	0.000609969	C01187	Glycan Biosynthesis and Metabolism	221738	171536	186718	184244	289780	1000	1000	1000	1000	1000
PS(37:3)	6	228256	1000	-228.256	16.1692	8.55871e-05		Lipid Metabolism	206406	261545	234954	252018	186354	1000	1000	1000	1000	1000
6-(acetyloxy)-3,4,5-trihydroxyoxane-2-carboxylic acid	7	235230	1000	-235.23	5.00993	0.00743803			300757	378246	184780	200503	111865	1000	1000	1000	1000	1000
PI(18:2)	6	4.28644e+06	18118.3	-236.581	10.9293	0.00038993		Lipid Metabolism	5513368	4.90869e+06	3.62141e+06	3.62864e+06	3.76009e+06	86591.5	1000	1000	1000	1000
3-Carboxy-1-hydroxypropylthiamine diphosphate	6	242022	1000	-242.022	11.8279	0.000292488	C05381	Carbohydrate Metabolism	317392	225291	207735	250730	208964	1000	1000	1000	1000	1000
N6-Acetyl-LL-2,6-diaminoheptanedioate	8	248350	1000	-248.35	7.94038	0.00136209	C04390	Amino Acid Metabolism	227103	183153	233237	230863	367393	1000	1000	1000	1000	1000
N-(1-Deoxy-1-fructosyl)methionine	7	261554	1000	-261.554	27.3831	1.05771e-05			283228	282645	242446	260932	238518	1000	1000	1000	1000	1000
2-amino-2-deoxy-D-mannitol	7	267095	1000	-267.095	8.47088	0.00106446			382932	211448	241559	218398	281136	1000	1000	1000	1000	1000
Ala/Glu/Glu/Glu/Ile	7	300377	1000	-300.377	23.4319	1.96637e-05		Peptide	300548	328052	257764	290820	324699	1000	1000	1000	1000	1000
Ribosyl-L-homocysteine	6	364365	1000	-364.365	7.79249	0.00146288	C03539	Amino Acid Metabolism	503755	243864	402484	279032	392690	1000	1000	1000	1000	1000
Arg/Leu/Asp/Gly	7	526150	1000	-526.15	8.32197	0.00113909		Peptide	691418	599053	560081	323604	456595	1000	1000	1000	1000	1000
Sarmentosin	7	529108	1000	-529.108	5.6203	0.00492713	C08340		865113	337466	425465	421030	596466	1000	1000	1000	1000	1000
Ala/Ile/Ile/Ser	7	580596	1000	-580.596	9.1009	0.000808428		Peptide	722521	466670	737887	432776	543126	1000	1000	1000	1000	1000
CE(3M5)	7	1.05248e+06	1000	-1052.48	3.40027	0.0272707			783368	515558	942360	762228	2.2589e+06	1000	1000	1000	1000	1000
Ergothioneine	10	1.06538e+06	1000	-1065.38	4.74269	0.0090193	C05570	Amino Acid Metabolism	400741	1.008e+06	1.12921e+06	1807767	981196	1000	1000	1000	1000	1000
PS(14:0/20:3)	6	1.17605e+06	1000	-1176.05	33.4816	4.74619e-06		Lipid Metabolism	1091147	1.24302e+06	1.10068e+06	1.18456e+06	1260834	1000	1000	1000	1000	1000
PC(14:0/18:4)	6	1.18364e+06	1000	-1183.64	24.2849	1.70574e-05	C00157	Lipid Metabolism	1.17353e+06	1.09801e+06	1.34073e+06	1.07099e+06	1.23492e+06	1000	1000	1000	1000	1000
PE(14:0/20:4)	6	1678033	1000	-1678.03	27.0912	1.10384e-05	C00350	Lipid Metabolism	1.50396e+06	1.62219e+06	1.86214e+06	1.63661e+06	1.76526e+06	1000	1000	1000	1000	1000
