# Supplementary material for: A defined diet for pre-adult Drosophila melanogaster
Source: Sci Rep. 2024 Mar 23;14:6974. doi: 10.1038/s41598-024-57681-z (PMC10960813; doi:10.1038/s41598-024-57681-z)
Supplement: Supplementary file 6 — Supplementary TableS3. [file 41598_2024_57681_MOESM6_ESM.xlsx]

## Sheet: labels
Eggs laid overnight and pipetted onto vials
		% of Leucine (L), Isoleucine (I), and Valine (V)
		in the diet in comparison to control recipe
Diet No.	No. of replicates	L (%)	I (%)	V (%)
1	8	50	50	50
2	8	50	50	75
3	8	50	50	100
4	8	50	75	50
5	8	50	75	75
6	8	50	75	100
7	8	50	100	50
8	8	50	100	75
9	8	50	100	100
10	8	75	50	50
11	9	75	50	75
12	9	75	50	100
13	9	75	75	50
14	9	75	75	75
15	9	75	75	100
16	9	75	100	50
17	8	75	100	75
18	8	75	100	100
19	8	100	50	50
20	8	100	50	75
21	8	100	50	100
22	8	100	75	50
23	8	100	75	75
24	8	100	75	100
25	8	100	100	50
26	8	100	100	75
27	8	100	100	100
28	8	0	0	0

## Sheet: Raw data
	Diet No.	1																								2
	Diet	50:50:50																								50:50:75
	Rep	1			2			3			4			5			6			7			8			1			2			3			4			5			6			7			8
	Genotype	H	R	P	H	R	P	H	R	P	H	R	P	H	R	P	H	R	P	H	R	P	H	R	P	H	R	P	H	R	P	H	R	P	H	R	P	H	R	P	H	R	P	H	R	P	H	R	P
days after egg laying (dAEL)	15	0	0	0	0	0	0	0	0	0	0	0	0	0	0	0	0	0	0	0	0	0	0	0	0	0	0	0	0	0	0	0	0	0	0	0	0	0	0	0	0	0	0	0	0	0	0	0	0
	16	0	0	0	0	0	0	0	0	0	0	0	0	0	0	0	0	0	0	0	0	0	0	0	0	0	0	0	0	0	0	0	0	0	0	0	0	0	0	0	0	0	0	0	0	0	0	0	0
	17	0	0	0	0	0	0	0	0	0	0	0	0	0	0	0	0	0	0	0	0	0	0	0	0	0	0	0	0	0	0	0	0	0	0	0	0	0	0	0	0	0	0	0	0	0	0	0	0
	18	0	0	0	0	0	0	0	0	0	0	0	0	0	0	0	0	0	0	0	0	0	0	0	0	0	0	0	0	0	0	0	0	0	0	0	0	0	0	0	0	0	0	0	0	0	0	0	0
	19	0	1	0	0	0	0	0	0	0	0	0	0	0	1	0	0	0	0	0	0	0	0	0	0	0	1	0	0	0	0	0	1	0	0	0	0	0	0	0	0	1	0	0	2	0	0	0	0
	20	0	1	0	0	0	0	0	1	0	0	0	0	0	0	0	0	0	0	0	0	0	0	0	0	0	2	0	0	2	0	0	0	0	0	0	0	0	1	0	0	2	0	0	3	0	0	1	0
	21	0	1	0	0	1	0	0	2	0	0	1	0	0	3	0	0	1	0	0	0	0	0	1	0	0	1	0	0	5	0	0	0	0	0	1	0	0	2	0	0	3	0	0	4	0	0	3	0
	22	0	2	0	0	5	0	0	2	0	0	1	0	0	7	0	1	5	0	0	2	0	0	5	0	0	7	0	0	3	0	0	6	0	0	4	0	0	6	0	0	3	0	0	7	0	0	9	0
	23	0	3	0	0	3	0	0	5	0	0	2	0	0	8	0	0	8	1	0	7	0	0	7	0	0	5	0	0	3	0	0	4	0	0	4	0	0	7	0	0	4	0	0	5	0	0	3	0
	24	0	3	0	0	3	1	0	2	0	0	2	0	1	2	0	0	3	0	0	7	0	0	1	0	0	2	0	0	2	0	0	2	0	0	3	0	0	3	0	0	3	0	0	5	1	0	4	0
	25	0	1	1	0	2	0	0	0	0	0	0	0	0	2	0	1	1	0	0	4	1	0	2	1	1	1	0	0	3	0	0	2	0	0	0	0	0	2	0	0	2	0	0	0	0	0	4	0
	26	0	0	0	0	3	0	1	1	0	1	3	0	0	5	1	0	3	0	0	3	0	0	5	0	0	3	0	0	0	0	0	2	0	0	2	0	2	8	0	1	5	0	1	3	0	0	0	0
	27	0	0	0	0	0	0	0	0	0	0	0	1	2	0	0	1	1	0	2	0	0	1	0	0	0	0	0	0	0	0	0	0	0	0	0	0	0	0	1	0	0	0	0	0	0	1	0	0
	28	1	0	0	1	0	1	0	0	0	1	0	0	0	0	1	0	0	0	0	0	0	0	0	0	0	0	0	0	0	0	0	0	0	0	0	0	0	0	0	0	0	0	0	0	0	0	0	0
	29	0	0	0	0	0	0	0	0	0	0	0	0	0	0	0	0	0	0	0	0	0	0	0	0	0	0	0	0	0	0	0	0	0	0	0	0	0	0	0	0	0	0	0	0	0	0	0	0
	30	0	0	0	0	0	0	0	0	0	0	0	0	0	0	0	0	0	0	0	0	0	0	0	0	0	0	0	0	0	0	0	0	0	0	0	0	0	0	0	0	0	0	0	0	0	0	0	0
	Total no.	1	12	1	1	17	2	1	13	0	2	9	1	3	28	2	3	22	1	2	23	2	1	21	1	1	22	0	0	18	0	0	17	0	0	14	0	2	29	1	1	23	0	1	29	1	1	17	0
	Diet No.	10																								11
	Diet	75:50:50																								75:50:75
	Rep	1			2			3			4			5			6			7			8			1			2			3			4			5			6			7			8
	Genotype	H	R	P	H	R	P	H	R	P	H	R	P	H	R	P	H	R	P	H	R	P	H	R	P	H	R	P	H	R	P	H	R	P	H	R	P	H	R	P	H	R	P	H	R	P	H	R	P
days after egg laying (dAEL)	15	0	0	0	0	0	0	0	0	0	0	0	0	0	0	0	0	0	0	0	0	0	0	0	0	0	0	0	0	0	0	0	0	0	0	0	0	0	0	0	0	0	0	0	0	0	0	0	0
	16	0	0	0	0	0	0	0	0	0	0	0	0	0	0	0	0	0	0	0	0	0	0	0	0	0	0	0	0	0	0	0	0	0	0	0	0	0	0	0	0	0	0	0	0	0	0	0	0
	17	0	0	0	0	0	0	0	0	0	0	0	0	0	0	0	0	0	0	0	0	0	0	0	0	0	0	0	0	0	0	0	0	0	0	0	0	0	0	0	0	0	0	0	0	0	0	0	0
	18	0	0	0	0	0	0	0	0	0	0	0	0	0	0	0	0	0	0	0	0	0	0	0	0	0	0	0	0	1	0	0	0	0	0	0	0	0	0	0	0	0	0	0	0	0	0	0	0
	19	0	0	0	0	0	0	0	0	0	0	0	0	0	0	0	0	0	0	0	0	0	0	0	0	0	1	0	0	0	0	0	1	0	0	0	0	0	1	0	0	0	0	0	0	0	0	0	0
	20	0	2	0	0	1	0	0	0	0	0	0	0	0	0	0	0	0	0	0	0	0	0	0	0	0	1	0	0	1	0	0	0	0	0	1	0	0	1	0	0	1	0	0	0	0	0	0	0
	21	0	6	0	0	4	0	0	1	0	0	0	0	0	0	0	0	2	0	0	1	0	0	1	0	0	1	0	0	1	0	0	4	0	0	3	0	0	2	0	0	7	0	0	1	0	0	1	0
	22	0	2	0	0	5	0	0	5	0	0	5	0	0	2	0	0	2	0	0	2	0	0	4	0	0	4	0	0	10	0	0	8	0	0	4	0	0	5	0	0	7	0	0	10	0	0	9	0
	23	0	1	0	0	2	0	0	2	0	0	2	0	0	5	0	0	4	0	0	1	0	0	3	0	0	7	0	0	2	0	0	2	0	0	5	0	0	7	0	0	3	0	0	6	0	0	3	0
	24	0	0	0	0	1	0	0	3	0	0	0	0	0	0	0	0	0	0	0	1	0	0	1	0	0	2	0	0	2	0	0	1	0	0	3	0	0	3	0	0	4	0	0	4	0	0	4	0
	25	0	0	0	0	1	0	0	0	0	0	2	0	0	1	0	0	4	0	0	4	0	0	3	0	0	3	0	0	3	0	0	3	0	0	3	0	0	2	0	0	2	0	0	3	0	0	2	0
	26	0	1	0	0	0	0	0	1	0	0	1	0	0	6	0	0	2	0	0	2	0	0	1	1	0	1	0	0	3	0	0	2	0	0	1	0	0	1	0	0	2	0	0	2	0	0	4	0
	27	1	1	0	0	1	0	0	0	0	0	1	1	1	2	0	1	2	1	0	0	0	0	0	0	0	0	0	0	0	0	0	1	0	0	0	0	1	2	0	0	0	0	1	0	0	0	2	0
	28	0	0	1	0	0	0	0	0	1	0	0	0	0	0	0	0	1	0	0	1	0	0	0	1	0	0	1	1	0	0	0	0	0	0	0	0	0	0	0	0	1	0	0	0	0	0	0	1
	29	0	0	0	0	0	1	0	0	0	0	0	0	0	0	0	0	0	0	1	0	0	0	0	0	0	0	0	0	1	0	0	0	0	0	0	0	0	1	0	1	0	0	0	0	0	0	1	0
	30	0	0	0	0	0	0	0	0	0	0	0	0	0	0	0	0	0	0	0	0	0	0	0	0	0	0	0	0	0	0	0	0	0	0	0	0	0	0	0	0	0	0	0	0	0	0	0	0
	Total no.	1	13	1	0	15	1	0	12	1	0	11	1	1	16	0	1	17	1	1	12	1	0	13	2	0	20	1	1	24	0	0	22	0	0	20	0	1	25	0	1	27	0	1	26	0	0	22	1
	Diet No.	19																								20
	Diet	100:50:50																								100:50:75
	Rep	1			2			3			4			5			6			7			8			1			2			3			4			5			6			7			8
	Genotype	H	R	P	H	R	P	H	R	P	H	R	P	H	R	P	H	R	P	H	R	P	H	R	P	H	R	P	H	R	P	H	R	P	H	R	P	H	R	P	H	R	P	H	R	P	H	R	P
days after egg laying (dAEL)	15	0	0	0	0	0	0	0	0	0	0	0	0	0	0	0	0	0	0	0	0	0	0	0	0	0	0	0	0	0	0	0	0	0	0	0	0	0	0	0	0	0	0	0	0	0	0	0	0
	16	0	0	0	0	0	0	0	0	0	0	0	0	0	0	0	0	0	0	0	0	0	0	0	0	0	0	0	0	0	0	0	0	0	0	0	0	0	0	0	0	0	0	0	0	0	0	0	0
	17	0	0	0	0	0	0	0	0	0	0	0	0	0	0	0	0	0	0	0	0	0	0	0	0	0	0	0	0	0	0	0	0	0	0	0	0	0	0	0	0	0	0	0	0	0	0	0	0
	18	0	0	0	0	0	0	0	0	0	0	0	0	0	0	0	0	0	0	0	0	0	0	0	0	0	0	0	0	0	0	0	0	0	0	0	0	0	0	0	0	0	0	0	0	0	0	0	0
	19	0	0	0	0	0	0	0	0	0	0	0	0	0	0	0	0	0	0	0	0	0	0	0	0	0	0	0	0	0	0	0	0	0	0	1	0	0	0	0	0	0	0	0	0	0	0	0	0
	20	0	1	0	0	2	0	0	1	0	0	1	0	0	0	0	0	1	0	0	0	0	0	0	0	0	2	0	0	0	0	0	0	0	0	1	0	0	2	0	0	0	0	0	0	0	0	1	0
	21	0	2	0	0	1	0	0	2	0	0	5	0	0	1	0	0	2	0	0	0	0	0	6	0	0	3	0	0	3	0	0	3	0	0	3	0	0	3	0	0	6	0	0	0	0	0	2	0
	22	0	5	0	0	2	0	0	5	0	0	2	0	0	2	0	0	5	0	0	3	0	0	3	0	0	9	0	0	5	0	0	3	0	0	2	0	0	3	0	0	2	0	0	5	0	0	6	0
	23	0	3	0	0	8	0	0	7	0	0	5	0	0	10	0	0	5	0	0	4	0	0	5	0	0	2	0	0	4	0	0	4	0	0	5	0	0	8	0	0	9	0	0	3	0	0	7	0
	24	0	2	0	0	1	0	0	1	0	0	1	0	0	6	0	0	2	0	0	3	0	0	6	0	0	3	0	0	1	0	0	1	0	0	0	0	0	1	0	0	2	0	0	4	0	0	5	0
	25	0	0	0	0	0	0	0	1	0	0	0	0	0	2	0	0	1	0	0	2	0	0	3	0	0	1	0	0	1	0	0	1	0	0	1	0	0	6	0	0	0	0	0	4	0	1	3	0
	26	0	3	0	0	4	0	1	4	0	0	2	0	0	5	0	0	9	0	0	4	0	0	7	0	0	5	0	0	4	0	0	0	0	0	3	0	0	3	0	0	5	0	0	5	0	0	8	0
	27	0	1	0	0	2	0	0	1	0	0	0	0	0	1	0	0	3	0	0	2	0	0	2	0	0	0	0	0	0	0	0	0	0	0	0	0	0	1	0	0	2	0	0	0	0	0	0	0
	28	0	2	0	0	3	0	0	0	0	0	2	0	0	0	0	0	0	0	0	1	0	1	1	0	0	0	0	0	0	0	0	0	0	0	0	0	1	0	0	0	1	0	0	0	0	1	1	0
	29	0	1	0	1	0	0	0	0	0	0	0	0	0	0	1	1	0	0	0	0	0	0	0	0	1	0	0	0	0	0	0	0	0	0	0	0	0	0	0	1	0	0	0	0	0	0	0	0
	30	0	0	0	0	0	0	0	0	0	0	0	0	0	0	0	0	0	0	0	0	0	0	0	0	0	0	0	0	0	0	0	0	0	0	0	0	0	0	0	0	0	0	0	0	0	0	0	0
	Total no.	0	20	0	1	23	0	1	22	0	0	18	0	0	27	1	1	28	0	0	19	0	1	33	0	1	25	0	0	18	0	0	12	0	0	16	0	1	27	0	1	27	0	0	21	0	2	12	0
	H - Homozygous
	R - Heterozygous
	P - Partially eclosed homozygous
[truncated: 192 more columns]
