# Supplementary material for: A defined diet for pre-adult Drosophila melanogaster
Source: Sci Rep. 2024 Mar 23;14:6974. doi: 10.1038/s41598-024-57681-z (PMC10960813; doi:10.1038/s41598-024-57681-z)
Supplement: Supplementary file 8 — Supplementary TableS5. [file 41598_2024_57681_MOESM8_ESM.xlsx]

## Sheet: 100N vs SY
Pupariation kinetics (%)
dAEL	100N					Sugar-Yeast
5	0	0	0	0	0	0	0	0	0	0
5.5	0	0	0	0	0	0	0	0	0	0
6	0	0	0	0	0	5	10	15	50	25
6.5	0	0	0	0	0	80	80	60	90	85
7	0	0	0	0	0	95	90	90	100	85
7.5	0	0	0	0	0	95	95	95	100	95
8	0	0	0	0	0	95	95	95	100	95
8.5	0	0	0	0	0	95	95	100	100	95
9	0	0	0	0	0	95	95	100	100	95
9.5	0	0	0	0	0	95	95	100	100	95
10	0	0	0	0	0	95	95	100	100	95
10.5	0	0	0	0	0	95	95	100	100	95
11	0	0	5	0	0	95	95	100	100	95
11.5	0	0	5	5	5	95	95	100	100	95
12	0	15	15	5	5	95	95	100	100	95
12.5	5	15	25	10	5	95	95	100	100	95
13	10	15	35	10	5	95	95	100	100	95
13.5	25	25	35	25	20	95	95	100	100	95
14	50	40	45	45	35	95	95	100	100	95
14.5	75	60	50	45	50	95	95	100	100	95
15	75	80	50	70	65	95	95	100	100	95
15.5	80	80	70	85	75	95	95	100	100	95
16	90	95	90	85	80	95	95	100	100	95
16.5	100	95	95	90	85	95	95	100	100	95
17	100	100	95	100	95	95	95	100	100	95
17.5	100	100	100	100	95	95	95	100	100	95
18	100	100	100	100	95	95	95	100	100	95
18.5	100	100	100	100	95	95	95	100	100	95
19	100	100	100	100	95	95	95	100	100	95
19.5	100	100	100	100	100	95	95	100	100	95
20	100	100	100	100	100	95	95	100	100	95
Eclosion kinetics (%)
dAEL	100N					Sugar-Yeast
5	0	0	0	0	0	0	0	0	0	0
5.5	0	0	0	0	0	0	0	0	0	0
6	0	0	0	0	0	0	0	0	0	0
6.5	0	0	0	0	0	0	0	0	0	0
7	0	0	0	0	0	0	0	0	0	0
7.5	0	0	0	0	0	0	0	0	0	0
8	0	0	0	0	0	0	0	0	0	0
8.5	0	0	0	0	0	0	0	0	0	0
9	0	0	0	0	0	0	0	0	0	0
9.5	0	0	0	0	0	0	0	0	0	0
10	0	0	0	0	0	0	5	5	0	5
10.5	0	0	0	0	0	55	70	50	75	70
11	0	0	0	0	0	90	90	80	95	80
11.5	0	0	0	0	0	95	90	95	100	95
12	0	0	0	0	0	95	90	100	100	95
12.5	0	0	0	0	0	95	90	100	100	95
13	0	0	0	0	0	95	90	100	100	95
13.5	0	0	0	0	0	95	90	100	100	95
14	0	0	0	0	0	95	90	100	100	95
14.5	0	0	0	0	0	95	90	100	100	95
15	0	0	5	0	0	95	90	100	100	95
15.5	0	10	15	5	5	95	90	100	100	95
16	5	15	15	5	5	95	90	100	100	95
16.5	10	20	30	10	5	95	90	100	100	95
17	10	25	30	20	10	95	90	100	100	95
17.5	45	50	35	45	30	95	90	100	100	95
18	60	55	35	45	40	95	90	100	100	95
18.5	70	75	40	70	60	95	90	100	100	95
19	75	85	55	75	65	95	90	100	100	95
19.5	90	95	80	80	70	95	90	100	100	95
20	90	95	80	80	80	95	90	100	100	95

## Sheet: 100N + YE
Pupariation kinetics (%)
dAEL	100N					100N + Yeast extract 1%					100N + Yeast extract 0.5%					100N + Yeast extract 0.1%
5	0	0	0	0	0	0	0	0	0	0	0	0	0	0	0	0	0	0	0	0
5.5	0	0	0	0	0	0	0	0	0	0	0	0	0	0	0	0	0	0	0	0
6	0	0	0	0	0	0	0	0	0	0	0	0	0	0	0	0	0	0	0	0
6.5	0	0	0	0	0	0	0	0	0	0	0	0	0	0	0	0	0	0	0	0
7	0	0	0	0	0	0	0	0	0	0	0	0	0	0	0	0	0	0	0	0
7.5	0	0	0	0	0	0	0	0	0	0	0	0	0	0	0	0	0	0	0	0
8	0	0	0	0	0	0	5	0	0	0	0	0	0	0	0	0	0	0	0	0
8.5	0	0	0	0	0	5	5	0	0	0	0	0	0	0	0	0	0	0	0	0
9	0	0	0	0	0	5	5	0	0	0	5	0	0	0	0	0	0	0	0	0
9.5	0	0	0	0	0	5	5	0	0	5	10	5	0	0	5	0	0	0	0	5
10	0	0	0	0	0	5	5	0	0	10	10	5	0	10	10	5	0	0	0	10
10.5	0	0	0	0	0	5	5	0	5	15	20	30	10	20	10	5	5	5	0	10
11	0	0	5	0	0	5	5	0	5	15	20	35	10	25	15	10	5	15	5	15
11.5	0	0	5	0	0	5	10	5	5	15	20	40	15	25	20	20	20	30	20	20
12	5	0	10	0	0	5	10	10	10	15	30	45	40	25	25	30	35	30	30	20
12.5	5	5	10	0	5	5	10	10	10	15	30	50	40	25	30	70	45	50	45	55
13	15	15	20	0	15	5	10	10	10	20	40	50	55	35	30	70	55	65	50	60
13.5	25	25	25	5	25	5	10	10	10	20	40	50	55	35	30	85	75	70	70	70
14	75	45	65	45	70	5	10	10	10	20	40	55	55	35	35	85	85	75	80	80
14.5	80	60	75	55	80	5	10	10	10	20	40	55	55	40	35	85	85	90	85	85
15	85	85	95	85	95	5	10	15	10	20	40	55	55	45	35	90	90	95	85	90
15.5	90	85	95	85	95	5	10	15	10	20	40	60	55	45	35	90	95	95	90	90
16	90	95	95	90	95	5	10	15	10	20	40	60	55	45	35	90	100	95	90	90
16.5	90	95	95	90	95	5	10	15	10	20	40	60	55	50	35	90	100	95	90	90
17	90	95	95	90	95	5	10	15	10	20	40	60	55	50	35	90	100	95	90	90
17.5	90	95	95	90	95	5	10	15	10	20	40	60	55	50	35	90	100	95	90	90
18	90	95	95	95	95	5	10	15	10	20	40	60	55	50	35	90	100	95	90	90
18.5	90	95	95	95	95	5	10	15	10	20	40	60	55	50	35	90	100	95	90	90
19	90	95	95	95	95	5	10	15	10	20	40	60	55	50	35	90	100	95	90	90
19.5	90	95	95	95	95	5	10	15	10	20	40	60	55	50	35	90	100	95	90	90
20	90	95	95	95	95	5	10	15	10	20	40	60	55	50	35	90	100	95	90	90
Eclosion kinetics (%)
dAEL	100N					100N + Yeast extract 1%					100N + Yeast extract 0.5%					100N + Yeast extract 0.1%
5	0	0	0	0	0	0	0	0	0	0	0	0	0	0	0	0	0	0	0	0
5.5	0	0	0	0	0	0	0	0	0	0	0	0	0	0	0	0	0	0	0	0
6	0	0	0	0	0	0	0	0	0	0	0	0	0	0	0	0	0	0	0	0
6.5	0	0	0	0	0	0	0	0	0	0	0	0	0	0	0	0	0	0	0	0
7	0	0	0	0	0	0	0	0	0	0	0	0	0	0	0	0	0	0	0	0
7.5	0	0	0	0	0	0	0	0	0	0	0	0	0	0	0	0	0	0	0	0
8	0	0	0	0	0	0	0	0	0	0	0	0	0	0	0	0	0	0	0	0
8.5	0	0	0	0	0	0	0	0	0	0	0	0	0	0	0	0	0	0	0	0
9	0	0	0	0	0	0	0	0	0	0	0	0	0	0	0	0	0	0	0	0
9.5	0	0	0	0	0	0	0	0	0	0	0	0	0	0	0	0	0	0	0	0
10	0	0	0	0	0	0	0	0	0	0	0	0	0	0	0	0	0	0	0	0
10.5	0	0	0	0	0	0	0	0	0	0	0	0	0	0	0	0	0	0	0	0
11	0	0	0	0	0	0	0	0	0	0	0	0	0	0	0	0	0	0	0	0
11.5	0	0	0	0	0	0	0	0	0	0	0	0	0	0	0	0	0	0	0	0
12	0	0	0	0	0	0	5	0	0	0	0	0	0	0	0	0	0	0	0	0
12.5	0	0	0	0	0	0	5	0	0	0	0	0	0	0	0	0	0	0	0	0
13	0	0	0	0	0	5	5	0	0	0	0	0	0	0	0	0	0	0	0	0
13.5	0	0	0	0	0	5	5	0	0	0	5	0	0	0	0	0	0	0	0	0
14	0	0	0	0	0	5	5	0	0	10	10	5	10	0	5	5	0	0	0	5
14.5	0	0	5	0	0	5	5	0	0	10	20	10	10	0	10	5	5	10	0	10
15	0	0	5	0	0	5	5	0	0	10	20	10	20	5	10	5	5	10	0	10
15.5	0	0	10	0	0	5	5	0	5	10	20	35	25	15	15	5	10	15	5	10
16	0	0	10	0	0	5	10	5	5	10	20	40	30	20	15	25	25	15	25	20
16.5	5	0	10	0	0	5	10	10	10	15	25	45	50	20	25	35	35	30	30	20
17	15	0	10	0	5	5	10	10	10	15	30	45	50	25	30	70	55	55	50	60
17.5	20	10	15	0	15	5	10	10	10	15	40	45	55	35	30	70	75	65	55	65
18	60	25	45	25	50	5	10	10	10	15	40	45	55	35	35	80	80	70	85	70
18.5	65	25	50	35	65	5	10	10	10	15	40	45	55	35	35	85	90	90	90	80
19	90	60	85	60	85	5	10	10	10	15	40	50	55	40	35	85	95	90	90	90
19.5	90	70	95	85	95	5	10	10	10	15	40	50	55	40	35	90	95	95	90	90
20	90	85	95	85	95	5	10	10	10	15	40	50	55	40	35	90	95	95	90	90

## Sheet: 100N + individual AA
Pupariation kinetics (%)
dAEL	100N					150N					100N + 50% Ser					100N + 50% Gly					100N + 50% Val					100N + 50% Glu
5	0	0	0	0	0	0	0	0	0	0	0	0	0	0	0	0	0	0	0	0	0	0	0	0	0	0	0	0	0	0
5.5	0	0	0	0	0	0	0	0	0	0	0	0	0	0	0	0	0	0	0	0	0	0	0	0	0	0	0	0	0	0
6	0	0	0	0	0	0	0	0	0	0	0	0	0	0	0	0	0	0	0	0	0	0	0	0	0	0	0	0	0	0
6.5	0	0	0	0	0	0	0	0	0	0	0	0	0	0	0	0	0	0	0	0	0	0	0	0	0	0	0	0	0	0
7	0	0	0	0	0	0	0	0	0	0	0	0	0	0	0	0	0	0	0	0	0	0	0	0	0	0	0	0	0	0
7.5	0	0	0	0	0	0	0	0	0	0	0	0	0	0	0	0	0	0	0	0	0	0	0	0	0	0	0	0	0	0
8	0	0	0	0	0	0	0	0	0	0	0	0	0	0	0	0	0	0	0	0	0	0	0	0	0	0	0	0	0	0
8.5	0	0	0	0	0	0	0	0	0	0	0	0	0	0	0	0	0	0	0	0	0	0	0	0	0	0	0	0	0	0
9	0	0	0	0	0	0	0	0	0	0	0	0	0	0	0	0	0	0	0	0	5	0	0	0	0	0	0	0	0	0
9.5	0	0	0	0	0	0	0	0	0	0	0	0	0	0	0	0	0	0	5	0	5	5	0	0	0	0	0	0	0	0
10	0	0	0	0	0	0	0	0	0	0	0	5	0	0	0	10	0	0	5	10	5	5	0	0	0	0	0	5	0	0
10.5	0	0	0	0	0	0	0	0	0	0	0	5	10	0	0	10	5	0	5	10	5	5	5	0	0	0	10	15	5	5
11	5	0	0	5	0	10	0	0	5	0	0	5	15	0	0	35	10	5	10	15	15	35	15	5	5	5	10	30	15	15
11.5	5	0	0	5	0	10	0	0	5	0	5	10	20	0	10	40	10	5	15	20	30	65	20	5	15	5	20	50	20	20
12	5	0	0	5	0	25	15	5	5	5	20	30	50	10	10	60	20	15	35	35	35	75	45	50	50	10	30	65	45	45
12.5	5	0	0	10	0	35	25	10	10	10	25	40	50	10	20	65	30	15	45	40	40	80	55	60	55	15	50	70	60	60
13	25	10	20	15	0	40	30	15	20	25	40	70	55	20	35	85	55	35	50	60	65	90	70	70	75	35	65	90	70	70
13.5	40	20	40	15	15	60	40	30	40	45	50	80	60	25	50	85	65	45	50	60	70	90	80	70	80	35	70	95	70	70
14	80	80	60	50	45	70	50	55	65	70	60	90	65	45	65	85	85	65	75	70	85	90	80	80	85	55	80	95	85	85
14.5	80	80	60	55	65	90	65	70	70	75	70	95	70	45	65	85	90	65	75	80	85	95	80	90	85	55	80	95	85	85
15	80	85	70	60	80	95	65	90	80	85	80	100	75	55	75	90	90	75	90	85	95	100	90	95	85	70	85	95	100	100
15.5	80	95	85	65	80	95	80	100	80	90	95	100	80	75	80	90	95	75	100	85	95	100	90	95	85	70	90	100	100	100
16	95	95	95	70	80	95	90	100	90	95	100	100	85	80	85	90	100	90	100	85	95	100	90	95	85	75	95	100	100	100
16.5	95	95	95	80	80	95	90	100	90	95	100	100	85	85	90	90	100	90	100	85	95	100	90	95	85	75	95	100	100	100
17	100	95	95	80	85	95	90	100	90	95	100	100	90	85	95	90	100	100	100	90	95	100	90	95	85	75	95	100	100	100
17.5	100	95	95	85	90	95	90	100	95	95	100	100	90	85	95	90	100	100	100	90	95	100	90	95	85	80	95	100	100	100
18	100	95	100	90	90	95	95	100	95	95	100	100	95	85	95	90	100	100	100	90	100	100	95	95	85	90	95	100	100	100
18.5	100	95	100	90	95	95	95	100	95	95	100	100	95	85	95	90	100	100	100	90	100	100	100	95	85	95	95	100	100	100
19	100	95	100	95	95	95	95	100	95	95	100	100	95	85	95	90	100	100	100	90	100	100	100	95	85	95	95	100	100	100
19.5	100	95	100	95	95	95	95	100	95	95	100	100	95	85	95	90	100	100	100	90	100	100	100	95	85	95	95	100	100	100
20	100	95	100	95	95	95	95	100	95	95	100	100	95	85	95	90	100	100	100	90	100	100	100	95	85	95	95	100	100	100
Eclosion kinetics (%)
dAEL	100N					150N					100N + 50% Ser					100N + 50% Gly					100N + 50% Val					100N + 50% Glu
5	0	0	0	0	0	0	0	0	0	0	0	0	0	0	0	0	0	0	0	0	0	0	0	0	0	0	0	0	0	0
5.5	0	0	0	0	0	0	0	0	0	0	0	0	0	0	0	0	0	0	0	0	0	0	0	0	0	0	0	0	0	0
6	0	0	0	0	0	0	0	0	0	0	0	0	0	0	0	0	0	0	0	0	0	0	0	0	0	0	0	0	0	0
6.5	0	0	0	0	0	0	0	0	0	0	0	0	0	0	0	0	0	0	0	0	0	0	0	0	0	0	0	0	0	0
7	0	0	0	0	0	0	0	0	0	0	0	0	0	0	0	0	0	0	0	0	0	0	0	0	0	0	0	0	0	0
7.5	0	0	0	0	0	0	0	0	0	0	0	0	0	0	0	0	0	0	0	0	0	0	0	0	0	0	0	0	0	0
8	0	0	0	0	0	0	0	0	0	0	0	0	0	0	0	0	0	0	0	0	0	0	0	0	0	0	0	0	0	0
8.5	0	0	0	0	0	0	0	0	0	0	0	0	0	0	0	0	0	0	0	0	0	0	0	0	0	0	0	0	0	0
9	0	0	0	0	0	0	0	0	0	0	0	0	0	0	0	0	0	0	0	0	0	0	0	0	0	0	0	0	0	0
9.5	0	0	0	0	0	0	0	0	0	0	0	0	0	0	0	0	0	0	0	0	0	0	0	0	0	0	0	0	0	0
10	0	0	0	0	0	0	0	0	0	0	0	0	0	0	0	0	0	0	0	0	0	0	0	0	0	0	0	0	0	0
10.5	0	0	0	0	0	0	0	0	0	0	0	0	0	0	0	0	0	0	0	0	0	0	0	0	0	0	0	0	0	0
11	0	0	0	0	0	0	0	0	0	0	0	0	0	0	0	0	0	0	0	0	0	0	0	0	0	0	0	0	0	0
11.5	0	0	0	0	0	0	0	0	0	0	0	0	0	0	0	0	0	0	0	0	0	0	0	0	0	0	0	0	0	0
12	0	0	0	0	0	0	0	0	0	0	0	0	0	0	0	0	0	0	0	0	0	0	0	0	0	0	0	0	0	0
12.5	0	0	0	0	0	0	0	0	0	0	0	0	0	0	0	0	0	0	0	0	0	0	0	0	0	0	0	0	0	0
13	0	0	0	0	0	0	0	0	0	0	0	0	0	0	0	0	0	0	0	0	5	0	0	0	0	0	0	0	0	0
13.5	0	0	0	0	0	0	0	0	0	0	0	0	0	0	0	5	0	0	0	0	5	5	0	0	0	0	0	0	0	0
14	0	0	0	0	0	0	0	0	0	0	0	5	0	0	0	10	0	0	5	10	5	5	5	0	0	0	0	5	0	0
14.5	0	0	0	5	0	0	0	0	0	0	0	5	5	0	0	10	0	0	5	10	5	5	5	0	0	0	0	5	0	0
15	0	0	0	5	0	0	0	0	0	0	0	5	10	0	0	20	10	5	10	15	5	20	10	5	0	0	10	15	5	5
15.5	5	0	0	5	0	0	0	0	0	0	0	5	15	0	5	30	15	10	10	15	15	40	15	5	0	0	10	35	15	15
16	5	0	0	5	0	0	0	0	0	0	10	15	25	5	10	50	20	10	15	20	30	55	25	20	15	5	20	45	25	25
16.5	5	0	0	5	0	0	0	0	0	0	25	35	50	10	20	55	35	20	30	30	35	75	50	45	55	10	35	60	45	45
17	15	5	5	10	0	5	0	0	0	0	30	50	55	10	20	65	40	20	40	40	45	75	60	55	60	30	55	70	60	60
17.5	20	10	20	10	5	10	0	0	5	0	40	70	60	20	45	70	50	35	50	55	60	75	70	70	75	35	65	80	65	65
18	55	45	50	30	35	15	5	0	5	0	65	85	65	35	50	85	75	55	60	70	85	90	85	80	85	35	80	95	85	85
18.5	60	55	55	50	35	35	25	10	10	5	65	95	70	45	65	85	85	65	75	70	85	90	85	85	85	50	80	95	90	90
19	85	80	70	60	65	50	35	20	20	15	75	100	80	55	75	90	90	70	85	85	90	95	90	95	85	60	85	95	100	100
19.5	85	85	75	65	75	60	40	20	25	35	90	100	90	75	80	90	95	70	100	85	95	95	95	95	85	65	90	95	100	100
20	90	90	85	70	80	70	50	40	55	50	100	100	90	80	90	90	95	80	100	85	95	95	95	95	85	65	95	100	100	100

## Sheet: 100N + AA combinations
Pupariation kinetics (%)
dAEL	100N					100N + 50% Ser, Val & Gly					100N + 50% Ser, Gly					100N + 110% Glu					108N
5	0	0	0	0	0	0	0	0	0	0	0	0	0	0	0	0	0	0	0	0	0	0	0	0	0
5.5	0	0	0	0	0	0	0	0	0	0	0	0	0	0	0	0	0	0	0	0	0	0	0	0	0
6	0	0	0	0	0	0	0	0	0	0	0	0	0	0	0	0	0	0	0	0	0	0	0	0	0
6.5	0	0	0	0	0	0	0	0	0	0	0	0	0	0	0	0	0	0	0	0	0	0	0	0	0
7	0	0	0	0	0	0	0	0	0	0	0	0	0	0	0	0	0	0	0	0	0	0	0	0	0
7.5	0	0	0	0	0	0	0	0	0	0	0	0	0	0	0	0	0	0	0	0	0	0	0	0	0
8	0	0	0	0	0	0	0	0	0	0	0	0	0	0	5	0	0	0	0	0	0	0	0	0	0
8.5	0	0	0	0	0	0	0	0	0	0	0	5	0	0	5	0	0	0	0	0	0	0	0	0	0
9	0	0	0	0	0	0	0	0	0	0	0	5	0	0	5	0	0	0	0	0	0	0	5	0	0
9.5	0	0	0	0	0	0	0	0	0	0	0	5	0	0	10	0	0	0	0	0	5	5	5	0	0
10	0	0	0	0	0	0	0	0	0	0	15	10	0	0	15	0	0	0	0	0	10	5	15	0	10
10.5	0	0	0	0	0	0	0	0	5	0	25	15	0	0	15	0	0	5	0	0	10	5	25	15	20
11	0	0	5	0	0	0	0	0	10	5	50	50	5	0	35	0	0	5	5	5	30	20	55	50	30
11.5	0	0	5	5	5	5	0	5	10	10	55	65	10	5	40	5	0	10	20	10	45	50	70	55	55
12	0	15	15	5	5	10	0	20	25	10	65	80	10	20	60	15	10	15	35	30	75	75	80	75	70
12.5	5	15	25	10	5	10	0	35	25	10	70	80	15	25	65	35	20	20	50	40	80	90	90	90	80
13	10	15	35	10	5	15	0	45	35	15	75	90	55	50	85	45	30	35	50	45	95	95	90	95	85
13.5	25	25	35	25	20	25	0	50	35	25	75	90	55	50	85	75	45	45	75	45	95	95	95	95	95
14	50	40	45	45	35	25	5	60	40	30	85	95	70	65	100	90	70	65	75	65	95	95	95	100	100
14.5	75	60	50	45	50	45	25	80	50	50	85	95	85	70	100	90	80	75	90	75	95	100	95	100	100
15	75	80	50	70	65	55	30	85	55	50	95	95	85	75	100	90	85	85	90	75	100	100	95	100	100
15.5	80	80	70	85	75	65	45	85	85	75	100	95	85	80	100	90	95	85	95	80	100	100	100	100	100
16	90	95	90	85	80	75	65	90	90	80	100	95	90	85	100	95	95	85	95	85	100	100	100	100	100
16.5	100	95	95	90	85	80	80	90	90	85	100	95	90	95	100	95	95	85	95	85	100	100	100	100	100
17	100	100	95	100	95	85	85	90	95	85	100	95	100	95	100	95	95	90	95	85	100	100	100	100	100
17.5	100	100	100	100	95	85	90	90	100	90	100	95	100	100	100	100	95	95	95	85	100	100	100	100	100
18	100	100	100	100	95	85	90	90	100	100	100	95	100	100	100	100	95	95	95	85	100	100	100	100	100
18.5	100	100	100	100	95	85	95	90	100	100	100	95	100	100	100	100	95	95	95	85	100	100	100	100	100
19	100	100	100	100	95	85	95	90	100	100	100	95	100	100	100	100	95	95	95	85	100	100	100	100	100
19.5	100	100	100	100	100	85	95	95	100	100	100	95	100	100	100	100	95	95	95	85	100	100	100	100	100
20	100	100	100	100	100	85	95	95	100	100	100	95	100	100	100	100	95	95	95	85	100	100	100	100	100
Eclosion kinetics (%)
dAEL	100N					100N + 50% Ser, Val & Gly					100N + 50% Ser, Gly					100N + 110% Glu					108N
5	0	0	0	0	0	0	0	0	0	0	0	0	0	0	0	0	0	0	0	0	0	0	0	0	0
5.5	0	0	0	0	0	0	0	0	0	0	0	0	0	0	0	0	0	0	0	0	0	0	0	0	0
6	0	0	0	0	0	0	0	0	0	0	0	0	0	0	0	0	0	0	0	0	0	0	0	0	0
6.5	0	0	0	0	0	0	0	0	0	0	0	0	0	0	0	0	0	0	0	0	0	0	0	0	0
7	0	0	0	0	0	0	0	0	0	0	0	0	0	0	0	0	0	0	0	0	0	0	0	0	0
7.5	0	0	0	0	0	0	0	0	0	0	0	0	0	0	0	0	0	0	0	0	0	0	0	0	0
8	0	0	0	0	0	0	0	0	0	0	0	0	0	0	0	0	0	0	0	0	0	0	0	0	0
8.5	0	0	0	0	0	0	0	0	0	0	0	0	0	0	0	0	0	0	0	0	0	0	0	0	0
9	0	0	0	0	0	0	0	0	0	0	0	0	0	0	0	0	0	0	0	0	0	0	0	0	0
9.5	0	0	0	0	0	0	0	0	0	0	0	0	0	0	0	0	0	0	0	0	0	0	0	0	0
10	0	0	0	0	0	0	0	0	0	0	0	0	0	0	0	0	0	0	0	0	0	0	0	0	0
10.5	0	0	0	0	0	0	0	0	0	0	0	0	0	0	0	0	0	0	0	0	0	0	0	0	0
11	0	0	0	0	0	0	0	0	0	0	0	0	0	0	0	0	0	0	0	0	0	0	0	0	0
11.5	0	0	0	0	0	0	0	0	0	0	0	0	0	0	0	0	0	0	0	0	0	0	0	0	0
12	0	0	0	0	0	0	0	0	0	0	0	0	0	0	5	0	0	0	0	0	0	0	0	0	0
12.5	0	0	0	0	0	0	0	0	0	0	0	5	0	0	5	0	0	0	0	0	0	0	0	0	0
13	0	0	0	0	0	0	0	0	0	0	0	5	0	0	5	0	0	0	0	0	0	0	0	0	0
13.5	0	0	0	0	0	0	0	0	0	0	0	5	0	0	5	0	0	0	0	0	0	0	5	0	0
14	0	0	0	0	0	0	0	0	0	0	15	5	0	0	10	0	0	0	0	0	0	0	5	0	5
14.5	0	0	0	0	0	0	0	0	0	0	15	10	0	0	10	0	0	5	0	0	15	5	5	5	10
15	0	0	5	0	0	0	0	0	10	0	35	30	0	0	20	0	0	10	15	0	20	5	20	20	20
15.5	0	10	15	5	5	10	0	5	20	10	50	45	5	5	30	5	5	10	25	20	50	10	35	45	30
16	5	15	15	5	5	10	0	25	20	10	55	75	10	15	35	10	10	20	35	30	50	20	50	50	40
16.5	10	20	30	10	5	10	0	40	35	10	65	75	15	25	60	35	25	30	45	40	55	40	65	70	60
17	10	25	30	20	10	15	0	45	40	20	65	80	30	30	65	35	35	40	50	40	60	75	75	75	80
17.5	45	50	35	45	30	25	0	50	45	30	70	90	35	35	85	80	55	55	65	50	65	85	90	95	90
18	60	55	35	45	40	25	5	65	50	35	75	90	55	50	95	85	60	70	70	65	70	95	95	95	95
18.5	70	75	40	70	60	50	25	80	55	50	80	95	70	60	100	85	75	80	85	70	70	95	100	100	100
19	75	85	55	75	65	60	40	85	70	50	90	95	80	70	100	85	80	85	90	75	75	95	100	100	100
19.5	90	95	80	80	70	60	50	90	90	80	90	95	80	75	100	85	90	85	90	80	90	100	100	100	100
20	90	95	80	80	80	70	70	90	90	80	95	95	85	75	100	85	90	85	90	85	90	100	100	100	100

## Sheet: 108N + carnitine
Pupariation kinetics (%)
dAEL	108N					108N + Carnitine 1 mg/L					108N + Carnitine 10 mg/L					108N + Carnitine 100 mg/L
5	0	0	0	0	0	0	0	0	0	0	0	0	0	0	0	0	0	0	0	0
5.5	0	0	0	0	0	0	0	0	0	0	0	0	0	0	0	0	0	0	0	0
6	0	0	0	0	0	0	0	0	0	0	0	0	0	0	0	0	0	0	0	0
6.5	0	0	0	0	0	0	0	0	0	0	0	0	0	0	0	0	0	0	0	0
7	0	0	0	0	0	0	0	0	0	0	0	0	0	0	0	0	0	0	0	0
7.5	0	0	0	0	0	0	0	0	0	0	0	0	0	0	0	0	0	0	0	0
8	0	0	0	0	0	0	0	0	0	0	0	0	0	0	0	0	0	0	0	0
8.5	0	0	0	0	0	0	0	0	0	0	0	0	0	0	0	0	0	0	0	0
9	5	0	0	0	5	0	0	0	0	0	0	0	0	0	0	0	0	0	0	0
9.5	5	0	0	5	10	0	0	0	0	0	0	5	0	0	0	5	0	0	0	0
10	15	0	10	15	30	0	0	5	0	0	0	5	0	0	0	5	0	0	10	0
10.5	25	15	20	40	45	5	10	5	5	0	0	5	0	5	10	10	0	0	15	0
11	55	50	30	50	45	15	10	15	25	0	0	15	0	15	10	10	0	0	15	0
11.5	70	55	55	55	50	20	20	25	25	10	15	20	5	30	20	30	5	15	20	5
12	80	75	70	65	55	30	45	40	35	20	25	25	15	45	30	35	10	30	20	5
12.5	90	90	80	65	60	45	60	50	50	50	40	40	25	50	45	50	20	45	20	25
13	90	95	85	75	80	60	80	55	65	55	60	45	45	60	65	55	40	50	25	45
13.5	95	95	95	75	80	60	85	55	70	65	80	50	75	80	65	60	55	60	45	60
14	95	100	100	80	80	65	90	65	80	85	95	50	85	80	65	60	70	60	50	70
14.5	95	100	100	85	80	65	95	80	80	85	100	80	85	80	80	75	75	60	60	80
15	95	100	100	90	85	70	95	90	95	85	100	80	90	80	85	80	75	60	65	85
15.5	100	100	100	90	85	75	95	95	95	85	100	85	90	80	85	85	75	70	80	85
16	100	100	100	90	90	85	95	95	95	90	100	85	90	80	85	90	80	70	85	85
16.5	100	100	100	95	90	85	95	95	95	90	100	90	90	85	85	90	85	75	90	85
17	100	100	100	95	90	85	95	95	100	90	100	90	90	85	90	90	85	80	90	85
17.5	100	100	100	95	90	85	95	95	100	90	100	90	95	85	90	90	95	80	90	85
18	100	100	100	95	90	85	95	95	100	90	100	90	95	85	90	90	95	80	90	85
18.5	100	100	100	95	90	85	95	95	100	90	100	90	95	85	90	95	95	80	90	85
19	100	100	100	95	90	85	95	95	100	90	100	90	95	85	90	95	95	80	90	85
19.5	100	100	100	95	90	85	95	95	100	90	100	90	95	85	90	95	95	80	90	85
20	100	100	100	95	90	85	95	95	100	90	100	90	95	85	95	95	95	80	90	85
Eclosion kinetics (%)
dAEL	108N					108N + Carnitine 1 mg/L					108N + Carnitine 10 mg/L					108N + Carnitine 100 mg/L
5	0	0	0	0	0	0	0	0	0	0	0	0	0	0	0	0	0	0	0	0
5.5	0	0	0	0	0	0	0	0	0	0	0	0	0	0	0	0	0	0	0	0
6	0	0	0	0	0	0	0	0	0	0	0	0	0	0	0	0	0	0	0	0
6.5	0	0	0	0	0	0	0	0	0	0	0	0	0	0	0	0	0	0	0	0
7	0	0	0	0	0	0	0	0	0	0	0	0	0	0	0	0	0	0	0	0
7.5	0	0	0	0	0	0	0	0	0	0	0	0	0	0	0	0	0	0	0	0
8	0	0	0	0	0	0	0	0	0	0	0	0	0	0	0	0	0	0	0	0
8.5	0	0	0	0	0	0	0	0	0	0	0	0	0	0	0	0	0	0	0	0
9	0	0	0	0	0	0	0	0	0	0	0	0	0	0	0	0	0	0	0	0
9.5	0	0	0	0	0	0	0	0	0	0	0	0	0	0	0	0	0	0	0	0
10	0	0	0	0	0	0	0	0	0	0	0	0	0	0	0	0	0	0	0	0
10.5	0	0	0	0	0	0	0	0	0	0	0	0	0	0	0	0	0	0	0	0
11	0	0	0	0	0	0	0	0	0	0	0	0	0	0	0	0	0	0	0	0
11.5	0	0	0	0	0	0	0	0	0	0	0	0	0	0	0	0	0	0	0	0
12	0	0	0	0	0	0	0	0	0	0	0	0	0	0	0	0	0	0	0	0
12.5	0	0	0	0	0	0	0	0	0	0	0	0	0	0	0	0	0	0	0	0
13	0	0	0	0	0	0	0	0	0	0	0	5	0	0	0	5	0	0	0	0
13.5	5	0	0	0	5	0	0	0	0	0	0	5	0	0	0	5	0	0	0	0
14	5	0	5	0	10	0	0	0	0	0	0	5	0	0	0	5	0	0	0	0
14.5	5	5	10	15	25	0	10	0	5	0	0	10	0	10	10	10	0	0	15	0
15	20	20	20	20	35	10	10	0	20	0	5	10	0	20	15	10	0	0	15	0
15.5	35	45	30	50	45	15	10	15	25	0	10	10	5	40	20	25	5	25	20	0
16	50	50	40	50	45	25	25	20	35	10	25	15	20	45	45	45	15	35	20	5
16.5	65	70	60	55	45	30	40	35	40	30	30	30	30	50	55	50	30	40	20	30
17	75	75	80	60	55	45	60	40	50	45	55	40	45	60	65	60	40	45	25	50
17.5	90	95	90	65	65	55	75	50	65	60	75	40	70	80	65	60	50	50	45	60
18	95	95	95	70	70	60	80	50	80	65	85	55	75	80	70	65	65	55	50	70
18.5	100	100	100	70	80	65	85	65	80	85	90	70	75	80	80	75	70	55	55	80
19	100	100	100	75	80	70	85	80	85	85	90	75	85	80	85	80	70	60	70	85
19.5	100	100	100	90	90	70	85	90	95	85	90	80	85	85	85	85	70	65	80	85
20	100	100	100	90	90	75	85	90	95	85	90	85	85	85	85	90	75	65	85	85

## Sheet: 108N + sucrose
Pupariation kinetics (%)
dAEL	108N					108N + 10% Sucrose					108N + 25% Sucrose					108N + 50% Sucrose
5	0	0	0	0	0	0	0	0	0	0	0	0	0	0	0	0	0	0	0	0
5.5	0	0	0	0	0	0	0	0	0	0	0	0	0	0	0	0	0	0	0	0
6	0	0	0	0	0	0	0	0	0	0	0	0	0	0	0	0	0	0	0	0
6.5	0	0	0	0	0	0	0	0	0	0	0	0	0	0	0	0	0	0	0	0
7	0	0	0	0	0	0	0	0	0	0	0	0	0	0	0	0	0	0	0	0
7.5	0	0	0	0	0	0	0	0	0	0	0	0	0	0	0	0	0	0	0	0
8	0	0	0	0	0	0	0	0	0	0	0	0	0	0	0	0	0	0	0	0
8.5	0	0	0	0	5	0	0	0	0	0	0	0	0	0	0	0	0	0	0	0
9	0	5	15	10	5	0	0	0	0	0	0	0	0	0	0	0	0	0	0	0
9.5	5	20	35	15	10	0	5	0	10	0	5	15	0	10	5	5	5	5	5	30
10	10	30	40	20	10	0	15	5	10	10	25	40	25	30	10	15	20	25	10	40
10.5	30	45	65	35	30	0	30	15	20	35	45	50	35	50	40	45	40	25	20	50
11	55	60	65	70	40	20	35	40	40	35	60	70	60	90	45	60	55	55	45	60
11.5	65	70	95	75	50	45	50	60	50	75	75	90	85	95	60	65	80	75	60	70
12	80	80	95	85	60	80	55	70	70	85	80	90	90	100	70	75	85	85	75	80
12.5	90	85	95	90	80	80	60	70	75	90	90	95	100	100	90	85	95	85	85	85
13	90	85	95	90	90	85	70	75	80	95	100	100	100	100	90	90	95	95	90	90
13.5	90	90	95	90	95	85	75	85	80	100	100	100	100	100	90	95	95	95	90	90
14	95	95	95	90	95	85	80	90	85	100	100	100	100	100	100	95	95	100	95	90
14.5	95	100	95	90	95	90	90	90	85	100	100	100	100	100	100	95	100	100	95	90
15	95	100	95	90	95	95	90	90	85	100	100	100	100	100	100	95	100	100	95	90
15.5	95	100	95	90	95	95	90	90	90	100	100	100	100	100	100	95	100	100	95	90
16	95	100	95	90	95	95	90	95	90	100	100	100	100	100	100	95	100	100	95	90
16.5	95	100	95	90	95	95	90	95	90	100	100	100	100	100	100	95	100	100	95	90
17	95	100	95	90	95	95	90	95	90	100	100	100	100	100	100	95	100	100	95	90
17.5	95	100	95	90	95	95	90	95	90	100	100	100	100	100	100	95	100	100	95	90
18	95	100	95	90	95	95	90	95	90	100	100	100	100	100	100	95	100	100	95	90
18.5	95	100	95	90	95	95	90	95	90	100	100	100	100	100	100	95	100	100	95	90
19	95	100	95	90	95	95	90	95	90	100	100	100	100	100	100	95	100	100	95	90
19.5	95	100	95	90	95	95	90	95	90	100	100	100	100	100	100	95	100	100	95	90
20	95	100	95	90	95	95	90	95	90	100	100	100	100	100	100	95	100	100	95	90
Eclosion kinetics (%)
dAEL	108N					108N + 10% Sucrose					108N + 25% Sucrose					108N + 50% Sucrose
5	0	0	0	0	0	0	0	0	0	0	0	0	0	0	0	0	0	0	0	0
5.5	0	0	0	0	0	0	0	0	0	0	0	0	0	0	0	0	0	0	0	0
6	0	0	0	0	0	0	0	0	0	0	0	0	0	0	0	0	0	0	0	0
6.5	0	0	0	0	0	0	0	0	0	0	0	0	0	0	0	0	0	0	0	0
7	0	0	0	0	0	0	0	0	0	0	0	0	0	0	0	0	0	0	0	0
7.5	0	0	0	0	0	0	0	0	0	0	0	0	0	0	0	0	0	0	0	0
8	0	0	0	0	0	0	0	0	0	0	0	0	0	0	0	0	0	0	0	0
8.5	0	0	0	0	0	0	0	0	0	0	0	0	0	0	0	0	0	0	0	0
9	0	0	0	0	0	0	0	0	0	0	0	0	0	0	0	0	0	0	0	0
9.5	0	0	0	0	0	0	0	0	0	0	0	0	0	0	0	0	0	0	0	0
10	0	0	0	0	0	0	0	0	0	0	0	0	0	0	0	0	0	0	0	0
10.5	0	0	0	0	0	0	0	0	0	0	0	0	0	0	0	0	0	0	0	0
11	0	0	0	0	0	0	0	0	0	0	0	0	0	0	0	0	0	0	0	0
11.5	0	0	0	0	0	0	0	0	0	0	0	0	0	0	0	0	0	0	0	0
12	0	0	0	0	0	0	0	0	0	0	0	0	0	0	0	0	0	0	0	0
12.5	0	0	0	0	0	0	0	0	0	0	0	0	0	0	0	0	0	0	0	0
13	0	5	5	5	5	0	5	0	0	0	0	0	0	0	0	0	0	0	0	0
13.5	10	5	15	10	5	0	5	0	0	0	0	0	0	5	0	0	0	0	0	0
14	15	20	40	20	10	0	30	10	0	20	20	0	0	10	0	0	0	0	0	0
14.5	25	25	50	35	20	10	30	25	10	30	40	20	10	30	10	0	0	0	0	0
15	45	35	65	45	30	40	35	40	30	45	60	40	35	55	40	5	5	5	0	20
15.5	55	45	70	60	40	50	40	50	40	70	75	55	65	80	45	25	20	15	10	35
16	75	50	90	70	45	75	55	65	60	80	80	90	80	90	55	35	40	20	15	45
16.5	85	80	90	90	80	85	75	80	70	100	90	90	100	100	65	65	50	35	30	55
17	95	80	90	90	95	85	90	85	75	100	90	90	100	100	65	70	75	60	60	70
17.5	95	100	90	90	95	85	90	95	85	100	95	95	100	100	90	75	85	75	70	85
18	95	100	95	90	95	90	90	95	85	100	95	95	100	100	90	75	85	80	75	85
18.5	95	100	95	90	95	90	90	95	85	100	95	100	100	100	100	90	95	85	85	85
19	95	100	95	90	95	90	90	95	85	100	100	100	100	100	100	95	95	85	85	85
19.5	95	100	95	90	95	90	90	95	85	100	100	100	100	100	100	95	95	90	90	90
20	95	100	95	90	95	90	90	95	85	100	100	100	100	100	100	95	95	90	90	90

## Sheet: 108N + coconut oil
Pupariation kinetics (%)
dAEL	108N					108N + Coconut oil 0.05%					108N + Coconut oil 0.1%					108N + Coconut oil 0.5%
5	0	0	0	0	0	0	0	0	0	0	0	0	0	0	0	0	0	0	0	0
5.5	0	0	0	0	0	0	0	0	0	0	0	0	0	0	0	0	0	0	0	0
6	0	0	0	0	0	0	0	0	0	0	0	0	0	0	0	0	0	0	0	0
6.5	0	0	0	0	0	0	0	0	0	0	0	0	0	0	0	0	0	0	0	0
7	0	0	0	0	0	0	0	0	0	0	0	0	0	0	0	0	0	0	0	0
7.5	0	0	0	0	0	0	0	0	0	0	0	0	0	0	0	0	0	0	0	0
8	0	0	0	0	0	0	0	0	0	0	0	0	0	0	0	0	0	0	0	0
8.5	0	0	0	0	0	0	0	0	0	0	0	0	0	0	0	0	0	0	0	0
9	0	0	5	0	0	0	0	0	0	0	0	0	0	0	0	0	0	0	0	0
9.5	0	0	5	0	0	0	0	0	0	0	0	0	0	0	0	0	0	0	0	0
10	5	0	20	0	10	0	0	0	0	0	0	0	0	0	0	0	0	0	0	0
10.5	20	20	35	5	35	0	0	0	0	0	0	0	0	0	0	0	0	0	0	0
11	30	25	40	20	55	0	0	0	0	0	0	0	0	0	0	0	0	0	0	0
11.5	60	45	50	30	80	0	0	0	0	0	0	0	0	0	0	0	0	0	0	0
12	65	45	60	65	85	0	0	0	0	0	0	0	0	0	0	0	0	0	0	0
12.5	75	60	70	80	90	0	0	0	0	0	0	0	0	0	0	0	0	0	0	0
13	80	80	80	100	100	0	0	0	0	0	0	0	0	0	0	0	0	0	0	0
13.5	85	85	85	100	100	5	0	0	0	0	0	0	0	0	0	0	0	0	0	0
14	90	90	90	100	100	10	5	0	0	0	0	0	0	0	0	0	0	0	0	0
14.5	95	90	90	100	100	10	15	0	5	5	0	0	0	0	0	0	0	0	0	0
15	95	95	90	100	100	10	15	0	5	5	0	0	0	0	0	0	0	0	0	0
15.5	95	95	90	100	100	20	15	5	5	5	0	0	0	0	0	0	0	0	0	0
16	95	100	90	100	100	25	20	5	5	5	5	0	0	0	5	0	0	0	0	0
16.5	95	100	90	100	100	25	35	10	5	15	5	0	0	0	5	0	0	0	0	0
17	95	100	90	100	100	35	40	15	10	20	5	0	0	0	5	0	0	0	0	0
17.5	95	100	90	100	100	35	40	20	15	30	10	0	0	0	5	0	0	0	0	0
18	95	100	90	100	100	35	45	20	20	30	15	0	5	0	10	0	0	0	0	0
18.5	95	100	90	100	100	35	50	20	25	35	25	0	10	5	15	0	0	0	0	0
19	95	100	90	100	100	35	50	25	25	35	35	0	10	5	15	0	0	0	0	0
19.5	95	100	90	100	100	35	55	40	25	35	35	0	10	5	15	0	0	0	0	0
20	95	100	90	100	100	35	55	40	25	35	35	5	10	5	20	0	0	0	0	0
Eclosion kinetics (%)
dAEL	108N					108N + Coconut oil 0.05%					108N + Coconut oil 0.1%					108N + Coconut oil 0.5%
5	0	0	0	0	0	0	0	0	0	0	0	0	0	0	0	0	0	0	0	0
5.5	0	0	0	0	0	0	0	0	0	0	0	0	0	0	0	0	0	0	0	0
6	0	0	0	0	0	0	0	0	0	0	0	0	0	0	0	0	0	0	0	0
6.5	0	0	0	0	0	0	0	0	0	0	0	0	0	0	0	0	0	0	0	0
7	0	0	0	0	0	0	0	0	0	0	0	0	0	0	0	0	0	0	0	0
7.5	0	0	0	0	0	0	0	0	0	0	0	0	0	0	0	0	0	0	0	0
8	0	0	0	0	0	0	0	0	0	0	0	0	0	0	0	0	0	0	0	0
8.5	0	0	0	0	0	0	0	0	0	0	0	0	0	0	0	0	0	0	0	0
9	0	0	0	0	0	0	0	0	0	0	0	0	0	0	0	0	0	0	0	0
9.5	0	0	0	0	0	0	0	0	0	0	0	0	0	0	0	0	0	0	0	0
10	0	0	0	0	0	0	0	0	0	0	0	0	0	0	0	0	0	0	0	0
10.5	0	0	0	0	0	0	0	0	0	0	0	0	0	0	0	0	0	0	0	0
11	0	0	0	0	0	0	0	0	0	0	0	0	0	0	0	0	0	0	0	0
11.5	0	0	0	0	0	0	0	0	0	0	0	0	0	0	0	0	0	0	0	0
12	0	0	0	0	0	0	0	0	0	0	0	0	0	0	0	0	0	0	0	0
12.5	0	0	0	0	0	0	0	0	0	0	0	0	0	0	0	0	0	0	0	0
13	0	0	0	0	0	0	0	0	0	0	0	0	0	0	0	0	0	0	0	0
13.5	0	0	5	0	0	0	0	0	0	0	0	0	0	0	0	0	0	0	0	0
14	0	0	5	0	0	0	0	0	0	0	0	0	0	0	0	0	0	0	0	0
14.5	5	5	25	5	10	0	0	0	0	0	0	0	0	0	0	0	0	0	0	0
15	15	10	40	10	35	0	0	0	0	0	0	0	0	0	0	0	0	0	0	0
15.5	35	40	45	20	50	0	0	0	0	0	0	0	0	0	0	0	0	0	0	0
16	60	45	60	45	80	0	0	0	0	0	0	0	0	0	0	0	0	0	0	0
16.5	70	55	65	65	85	0	0	0	0	0	0	0	0	0	0	0	0	0	0	0
17	75	60	70	75	95	0	0	0	0	0	0	0	0	0	0	0	0	0	0	0
17.5	80	85	95	100	100	0	0	0	0	0	0	0	0	0	0	0	0	0	0	0
18	80	85	95	100	100	5	0	0	0	0	0	0	0	0	0	0	0	0	0	0
18.5	85	95	95	100	100	5	0	5	0	0	0	0	0	0	0	0	0	0	0	0
19	85	100	95	100	100	10	15	10	0	0	0	0	0	0	0	0	0	0	0	0
19.5	90	100	95	100	100	20	15	10	0	0	0	0	0	0	0	0	0	0	0	0
20	90	100	95	100	100	25	25	10	0	5	0	0	0	0	0	0	0	0	0	0

## Sheet: 108N + linolenic acid
Pupariation kinetics (%)
dAEL	108N					108N + Linolenic acid 0.3 g/L					108N + Linolenic acid 0.1 g/L					108N + Linolenic acid 0.03 g/L
5	0	0	0	0	0	0	0	0	0	0	0	0	0	0	0	0	0	0	0	0
5.5	0	0	0	0	0	0	0	0	0	0	0	0	0	0	0	0	0	0	0	0
6	0	0	0	0	0	0	0	0	0	0	0	0	0	0	0	0	0	0	0	0
6.5	0	0	0	0	0	0	0	0	0	0	0	0	0	0	0	0	0	0	0	0
7	0	0	0	0	0	0	0	0	0	0	0	0	0	0	0	0	0	0	0	0
7.5	0	0	0	0	0	0	0	0	0	0	0	0	0	0	0	0	0	0	0	0
8	0	0	0	0	0	0	0	0	0	0	0	0	0	0	0	0	0	0	0	0
8.5	0	0	0	0	0	0	0	0	0	0	0	0	0	0	0	0	0	0	0	0
9	5	5	5	0	0	0	0	0	0	0	0	0	5	0	0	0	0	0	0	0
9.5	15	5	5	0	0	0	0	0	0	0	0	0	5	0	0	0	0	0	0	0
10	35	15	15	0	10	0	0	0	0	0	0	0	5	0	0	0	0	0	0	0
10.5	45	35	25	15	20	0	0	0	0	0	0	0	5	0	0	0	0	0	0	0
11	85	75	55	50	30	0	0	0	0	0	0	5	15	0	5	0	0	0	0	0
11.5	90	85	70	55	55	0	0	0	0	0	0	5	15	0	5	0	0	0	0	5
12	95	90	80	75	70	0	0	0	0	0	0	5	20	0	15	0	0	0	5	10
12.5	95	90	90	90	80	0	0	0	0	0	0	5	25	0	30	5	0	5	20	20
13	100	95	90	95	85	0	0	0	0	0	10	10	30	25	50	15	0	15	45	35
13.5	100	95	95	95	95	0	0	0	0	0	15	30	35	30	50	20	0	20	45	40
14	100	95	95	100	100	0	0	0	0	0	35	55	40	45	75	40	10	35	55	60
14.5	100	95	95	100	100	0	0	0	0	0	35	60	40	55	75	45	25	35	70	60
15	100	95	95	100	100	0	0	0	0	0	60	80	50	70	85	55	25	45	75	70
15.5	100	95	100	100	100	0	0	0	0	0	65	85	55	70	90	65	40	70	80	75
16	100	95	100	100	100	0	0	0	0	0	75	85	70	75	90	75	45	75	85	75
16.5	100	95	100	100	100	0	0	0	0	0	80	90	70	75	90	75	55	75	85	80
17	100	95	100	100	100	0	0	0	0	0	80	95	75	75	90	80	70	75	90	85
17.5	100	95	100	100	100	0	0	0	0	0	80	95	75	80	90	80	70	80	90	90
18	100	95	100	100	100	5	0	0	0	0	80	95	85	80	95	80	70	85	90	90
18.5	100	95	100	100	100	5	0	5	0	0	80	95	85	80	95	80	70	85	90	90
19	100	95	100	100	100	5	0	5	10	0	80	95	90	80	95	80	70	85	90	90
19.5	100	95	100	100	100	5	0	5	10	5	80	95	90	85	95	80	70	85	90	90
20	100	95	100	100	100	10	15	20	20	15	85	95	90	85	95	80	70	85	90	90
Eclosion kinetics (%)
dAEL	108N					108N + Linolenic acid 0.3 g/L					108N + Linolenic acid 0.1 g/L					108N + Linolenic acid 0.03 g/L
5	0	0	0	0	0	0	0	0	0	0	0	0	0	0	0	0	0	0	0	0
5.5	0	0	0	0	0	0	0	0	0	0	0	0	0	0	0	0	0	0	0	0
6	0	0	0	0	0	0	0	0	0	0	0	0	0	0	0	0	0	0	0	0
6.5	0	0	0	0	0	0	0	0	0	0	0	0	0	0	0	0	0	0	0	0
7	0	0	0	0	0	0	0	0	0	0	0	0	0	0	0	0	0	0	0	0
7.5	0	0	0	0	0	0	0	0	0	0	0	0	0	0	0	0	0	0	0	0
8	0	0	0	0	0	0	0	0	0	0	0	0	0	0	0	0	0	0	0	0
8.5	0	0	0	0	0	0	0	0	0	0	0	0	0	0	0	0	0	0	0	0
9	0	0	0	0	0	0	0	0	0	0	0	0	0	0	0	0	0	0	0	0
9.5	0	0	0	0	0	0	0	0	0	0	0	0	0	0	0	0	0	0	0	0
10	0	0	0	0	0	0	0	0	0	0	0	0	0	0	0	0	0	0	0	0
10.5	0	0	0	0	0	0	0	0	0	0	0	0	0	0	0	0	0	0	0	0
11	0	0	0	0	0	0	0	0	0	0	0	0	0	0	0	0	0	0	0	0
11.5	0	0	0	0	0	0	0	0	0	0	0	0	0	0	0	0	0	0	0	0
12	0	0	0	0	0	0	0	0	0	0	0	0	0	0	0	0	0	0	0	0
12.5	0	0	0	0	0	0	0	0	0	0	0	0	0	0	0	0	0	0	0	0
13	0	0	0	0	0	0	0	0	0	0	0	0	0	0	0	0	0	0	0	0
13.5	0	0	5	0	0	0	0	0	0	0	0	0	0	0	0	0	0	0	0	0
14	15	5	5	0	5	0	0	0	0	0	0	0	0	0	0	0	0	0	0	0
14.5	20	10	5	5	10	0	0	0	0	0	0	0	0	0	0	0	0	0	0	0
15	50	25	20	20	20	0	0	0	0	0	0	0	0	0	0	0	0	0	0	0
15.5	65	55	35	45	30	0	0	0	0	0	0	0	5	0	0	0	0	0	0	0
16	80	60	50	50	40	0	0	0	0	0	0	0	5	0	0	0	0	0	0	5
16.5	95	85	65	70	60	0	0	0	0	0	0	5	10	0	25	0	0	0	10	15
17	95	85	75	75	80	0	0	0	0	0	5	5	20	0	30	5	0	5	20	20
17.5	95	85	90	95	90	0	0	0	0	0	10	10	30	20	40	15	0	5	40	25
18	95	90	95	95	95	0	0	0	0	0	15	15	30	35	45	15	0	15	45	35
18.5	100	90	100	100	100	0	0	0	0	0	35	50	30	55	70	35	10	30	55	55
19	100	90	100	100	100	0	0	0	0	0	40	55	30	55	75	45	20	35	70	55
19.5	100	90	100	100	100	0	0	0	0	0	50	70	45	75	80	55	25	40	75	60
20	100	90	100	100	100	0	0	0	0	0	70	70	60	85	90	60	40	60	85	65

## Sheet: 108N + AcOH
Pupariation kinetics (%)
dAEL	108N					108N (0.45% acetate)					108N (0.6% acetate)					108N (0.75% acetate)
5	0	0	0	0	0	0	0	0	0	0	0	0	0	0	0	0	0	0	0	0
5.5	0	0	0	0	0	0	0	0	0	0	0	0	0	0	0	0	0	0	0	0
6	0	0	0	0	0	0	0	0	0	0	0	0	0	0	0	0	0	0	0	0
6.5	0	0	0	0	0	0	0	0	0	0	0	0	0	0	0	0	0	0	0	0
7	0	0	0	0	0	0	0	0	0	0	0	0	0	0	0	0	0	0	0	0
7.5	0	0	0	0	0	0	0	0	0	0	0	0	0	0	0	0	0	0	0	0
8	0	0	0	0	0	0	0	0	0	0	0	0	0	0	0	0	0	0	0	0
8.5	0	0	0	0	0	0	0	0	0	0	0	0	0	0	0	5	0	0	10	0
9	5	0	0	0	0	0	0	0	0	0	0	0	0	5	0	10	0	0	10	0
9.5	5	0	0	5	0	0	0	0	0	0	25	10	0	20	0	20	0	0	10	0
10	15	0	10	10	0	0	0	0	0	5	60	15	20	35	25	35	0	5	15	0
10.5	25	15	20	25	0	10	20	5	5	40	90	50	45	80	55	50	20	10	15	5
11	55	50	30	30	15	35	35	15	15	50	95	75	85	95	95	65	35	15	25	5
11.5	70	55	55	45	25	55	45	35	50	70	100	95	100	95	100	65	45	20	40	15
12	80	75	70	60	65	85	80	60	65	80	100	95	100	100	100	75	60	30	50	15
12.5	90	90	80	75	80	100	90	70	80	80	100	95	100	100	100	75	65	40	65	35
13	90	95	85	90	90	100	90	80	90	85	100	95	100	100	100	80	65	50	75	55
13.5	95	95	95	95	100	100	100	85	95	90	100	95	100	100	100	85	80	70	90	75
14	95	100	100	100	100	100	100	90	95	90	100	95	100	100	100	90	85	85	100	85
14.5	95	100	100	100	100	100	100	95	95	90	100	95	100	100	100	95	85	95	100	95
15	95	100	100	100	100	100	100	100	95	90	100	95	100	100	100	95	85	95	100	95
15.5	100	100	100	100	100	100	100	100	95	90	100	95	100	100	100	95	85	95	100	95
16	100	100	100	100	100	100	100	100	95	90	100	95	100	100	100	95	85	95	100	95
16.5	100	100	100	100	100	100	100	100	95	90	100	95	100	100	100	95	85	95	100	95
17	100	100	100	100	100	100	100	100	95	90	100	95	100	100	100	95	85	95	100	95
17.5	100	100	100	100	100	100	100	100	95	90	100	95	100	100	100	95	85	95	100	95
18	100	100	100	100	100	100	100	100	95	90	100	95	100	100	100	95	85	95	100	95
18.5	100	100	100	100	100	100	100	100	95	90	100	95	100	100	100	95	85	95	100	95
19	100	100	100	100	100	100	100	100	95	90	100	95	100	100	100	95	85	95	100	95
19.5	100	100	100	100	100	100	100	100	95	90	100	95	100	100	100	95	85	95	100	95
20	100	100	100	100	100	100	100	100	95	90	100	95	100	100	100	95	85	95	100	95
Eclosion kinetics (%)
dAEL	108N					108N (0.45% acetate)					108N (0.6% acetate)					108N (0.75% acetate)
5	0	0	0	0	0	0	0	0	0	0	0	0	0	0	0	0	0	0	0	0
5.5	0	0	0	0	0	0	0	0	0	0	0	0	0	0	0	0	0	0	0	0
6	0	0	0	0	0	0	0	0	0	0	0	0	0	0	0	0	0	0	0	0
6.5	0	0	0	0	0	0	0	0	0	0	0	0	0	0	0	0	0	0	0	0
7	0	0	0	0	0	0	0	0	0	0	0	0	0	0	0	0	0	0	0	0
7.5	0	0	0	0	0	0	0	0	0	0	0	0	0	0	0	0	0	0	0	0
8	0	0	0	0	0	0	0	0	0	0	0	0	0	0	0	0	0	0	0	0
8.5	0	0	0	0	0	0	0	0	0	0	0	0	0	0	0	0	0	0	0	0
9	0	0	0	0	0	0	0	0	0	0	0	0	0	0	0	0	0	0	0	0
9.5	0	0	0	0	0	0	0	0	0	0	0	0	0	0	0	0	0	0	0	0
10	0	0	0	0	0	0	0	0	0	0	0	0	0	0	0	0	0	0	0	0
10.5	0	0	0	0	0	0	0	0	0	0	0	0	0	0	0	0	0	0	0	0
11	0	0	0	0	0	0	0	0	0	0	0	0	0	0	0	0	0	0	0	0
11.5	0	0	0	0	0	0	0	0	0	0	0	0	0	0	0	0	0	0	0	0
12	0	0	0	0	0	0	0	0	0	0	0	0	0	0	0	0	0	0	0	0
12.5	0	0	0	0	0	0	0	0	0	0	0	0	0	0	0	0	0	0	0	0
13	0	0	0	0	0	0	0	0	0	0	0	0	0	0	0	0	0	0	10	0
13.5	5	0	0	0	0	0	0	0	0	0	0	0	0	5	5	10	0	0	10	0
14	5	0	5	5	0	0	0	0	5	5	15	15	0	5	25	15	0	0	10	0
14.5	5	5	10	5	0	15	15	0	5	25	35	30	15	15	50	30	5	5	10	5
15	20	20	20	15	0	35	30	15	15	50	60	45	35	45	80	50	15	10	10	15
15.5	35	45	30	20	5	60	45	35	40	70	85	75	45	70	95	65	40	10	20	15
16	50	50	40	30	15	85	75	45	65	80	100	85	70	85	95	65	50	25	40	25
16.5	65	70	60	50	35	100	85	70	80	80	100	85	80	95	95	75	55	30	45	25
17	75	75	80	65	80	100	85	80	90	80	100	90	80	95	95	75	55	30	60	30
17.5	90	95	90	85	80	100	90	80	90	80	100	100	95	95	100	85	65	50	65	60
18	95	95	95	85	90	100	100	95	90	85	100	100	95	95	100	85	75	65	80	80
18.5	100	100	100	95	90	100	100	95	90	85	100	100	100	95	100	90	85	85	95	85
19	100	100	100	95	90	100	100	100	90	85	100	100	100	95	100	90	85	95	95	95
19.5	100	100	100	95	95	100	100	100	90	85	100	100	100	95	100	95	85	95	95	95
20	100	100	100	95	100	100	100	100	90	85	100	100	100	95	100	95	85	95	95	95

## Sheet: Bcat
Pupariation kinetics (%)
dAEL	CG1673-TG4 > UAS-Bcat2					CG1673-TG4
5	0	0	0	0	0	0	0	0	0	0
5.5	0	0	0	0	0	0	0	0	0	0
6	0	0	0	0	0	0	0	0	0	0
6.5	0	0	0	0	0	0	0	0	0	0
7	0	0	0	0	0	0	0	0	0	0
7.5	0	0	0	0	0	0	0	0	0	0
8	0	0	0	0	0	0	0	0	0	0
8.5	0	0	0	0	0	0	0	0	0	0
9	0	0	0	0	0	0	0	0	0	0
9.5	0	0	0	0	0	0	0	0	0	0
10	5	0	0	5	0	0	0	0	0	0
10.5	5	0	0	10	10	0	0	0	0	0
11	20	10	0	20	20	0	12	11	0	0
11.5	20	10	15	35	25	0	12	11	0	6
12	30	30	20	65	45	8	12	11	0	17
12.5	50	40	35	65	45	15	12	11	0	17
13	65	55	45	65	55	31	24	11	8	22
13.5	80	60	50	70	65	31	24	33	25	28
14	80	65	65	75	80	46	35	44	33	33
14.5	85	70	65	75	85	46	41	44	33	33
15	85	70	70	75	85	54	53	44	42	44
15.5	85	70	70	75	85	62	59	44	50	56
16	85	70	70	75	85	62	65	44	50	56
16.5	85	70	75	75	85	62	71	44	50	56
17	85	75	80	75	85	62	71	44	50	56
17.5	85	75	80	75	85	62	71	44	50	56
18	85	75	80	75	85	62	71	44	50	56
18.5	85	75	80	75	85	62	71	44	50	56
19	85	75	80	75	85	62	71	44	50	56
19.5	85	75	80	75	85	62	71	44	50	56
20	85	75	80	75	85	62	71	44	50	56
Eclosion kinetics (%)
dAEL	CG1673-TG4 > UAS-Bcat2					CG1673-TG4
5	0	0	0	0	0	0	0	0	0	0
5.5	0	0	0	0	0	0	0	0	0	0
6	0	0	0	0	0	0	0	0	0	0
6.5	0	0	0	0	0	0	0	0	0	0
7	0	0	0	0	0	0	0	0	0	0
7.5	0	0	0	0	0	0	0	0	0	0
8	0	0	0	0	0	0	0	0	0	0
8.5	0	0	0	0	0	0	0	0	0	0
9	0	0	0	0	0	0	0	0	0	0
9.5	0	0	0	0	0	0	0	0	0	0
10	0	0	0	0	0	0	0	0	0	0
10.5	0	0	0	0	0	0	0	0	0	0
11	0	0	0	0	0	0	0	0	0	0
11.5	0	0	0	0	0	0	0	0	0	0
12	0	0	0	0	0	0	0	0	0	0
12.5	0	0	0	0	0	0	0	0	0	0
13	0	0	0	0	0	0	0	0	0	0
13.5	0	0	0	0	0	0	0	0	0	0
14	0	0	0	0	0	0	0	0	0	0
14.5	5	0	0	5	5	0	0	0	0	0
15	5	0	0	5	5	0	0	0	0	0
15.5	15	0	0	15	10	0	0	0	0	0
16	20	20	10	40	15	0	0	11	0	0
16.5	30	25	10	50	30	0	0	11	0	0
17	30	30	15	55	35	0	0	11	0	0
17.5	55	40	25	60	40	0	0	11	0	0
18	60	45	35	60	50	0	0	11	0	0
18.5	65	50	50	65	65	0	0	11	0	0
19	65	55	50	65	70	0	0	11	8	0
19.5	65	55	50	65	70	0	0	11	8	0
20	65	55	50	65	70	0	0	11	8	0

[truncated: 2 more sheets: adult weight, Fat body]
